# Supplementary material for: (E)-N′-(4-Hy­droxy­benzyl­idene)-3-nitro­benzohydrazide
Source: Acta Crystallogr Sect E Struct Rep Online. 2011 Dec 3;68(Pt 1):o20. doi: 10.1107/S1600536811051233 (PMC3254360; doi:10.1107/S1600536811051233)
Supplement: Supplementary file 2 [file e-68-00o20-Isup2.hkl]

# 
# h,k,l, Fc-squared, Fo-squared, sigma(Fo-squared) and status flag 
# 
data_I
_shelx_title ' 1 in P2(1)/n' 
_shelx_refln_list_code          4 
_shelx_F_calc_maximum      254.78 
_exptl_crystal_F_000       592.00 
_reflns_d_resolution_high  0.7828 
 
loop_ 
 _symmetry_equiv_pos_as_xyz 
 'x, y, z' 
 '-x+1/2, y+1/2, -z+1/2' 
 '-x, -y, -z' 
 'x-1/2, -y-1/2, z-1/2' 
 
_cell_length_a    10.3619 
_cell_length_b    12.1776 
_cell_length_c    10.4677 
_cell_angle_alpha  90.000 
_cell_angle_beta   91.666 
_cell_angle_gamma  90.000 
 
_shelx_F_squared_multiplier     1.000 
 
loop_ 
 _refln_index_h 
 _refln_index_k 
 _refln_index_l 
 _refln_F_squared_calc 
 _refln_F_squared_meas 
 _refln_F_squared_sigma 
 _refln_observed_status 
   2   0   0      643.29      605.73     19.77 o 
   4   0   0       49.94       71.68      2.56 o 
   6   0   0       21.37       18.31      1.50 o 
   8   0   0       97.42       91.16      5.11 o 
  10   0   0       39.04       44.41      6.69 o 
  12   0   0        1.15       -3.04      3.04 o 
   1   1   0     3735.18     3742.66    166.69 o 
   2   1   0     4855.97     4579.66    103.11 o 
   3   1   0      863.91      834.49     16.64 o 
   4   1   0      186.11      233.31      5.08 o 
   5   1   0      131.32      157.37      3.72 o 
   6   1   0       46.64       58.99      2.00 o 
   7   1   0       51.26       53.22      2.14 o 
   8   1   0        2.78        3.32      1.11 o 
   9   1   0       28.64       33.86      3.87 o 
  10   1   0      289.07      283.80     12.91 o 
  11   1   0       93.88       90.34      6.45 o 
  12   1   0       13.17       24.22      4.30 o 
  13   1   0        8.12        5.96      3.20 o 
   0   2   0    16854.04    15599.48    493.20 o 
   1   2   0     2546.81     2430.49     48.86 o 
   2   2   0      516.70      521.22      9.85 o 
   3   2   0       80.31       69.42      1.93 o 
   4   2   0      447.48      496.98     10.57 o 
   5   2   0     4288.72     4403.06     81.12 o 
   6   2   0      237.25      240.58      8.25 o 
   7   2   0        0.00       -0.14      0.62 o 
   8   2   0      137.59      140.46      5.71 o 
   9   2   0     2149.07     2152.09     58.40 o 
  10   2   0        3.53        4.87      2.58 o 
  11   2   0       63.20       65.93      8.82 o 
  12   2   0        6.93       12.17      3.44 o 
  13   2   0       19.48       23.43      4.73 o 
   1   3   0       18.86       22.31      1.14 o 
   2   3   0      241.17      205.86      5.80 o 
   3   3   0      175.33      206.54      4.38 o 
   4   3   0      662.16      658.32     13.98 o 
   5   3   0      172.77      189.76      4.29 o 
   6   3   0      853.29      874.35     18.60 o 
   7   3   0      730.00      719.88     15.71 o 
   8   3   0      239.44      233.69      8.17 o 
   9   3   0      343.27      327.93     10.99 o 
  10   3   0      144.76      151.37      8.38 o 
  11   3   0        0.03       -2.58      1.72 o 
  12   3   0        6.07        5.13      2.92 o 
   0   4   0      865.90      793.04     26.24 o 
   1   4   0     2897.61     2830.79     57.08 o 
   2   4   0       12.64        8.82      0.77 o 
   3   4   0       35.40       29.36      1.76 o 
   4   4   0     1425.13     1570.20     38.54 o 
   5   4   0       75.24       87.16      3.21 o 
   6   4   0      233.21      215.06      5.48 o 
   7   4   0        0.54        1.52      0.90 o 
   8   4   0       44.59       41.45      3.12 o 
   9   4   0      362.50      346.57     11.58 o 
  10   4   0      270.61      248.52     11.61 o 
  11   4   0       76.45       67.63      5.80 o 
  12   4   0        7.49        2.39      2.77 o 
   1   5   0      715.22      785.42     33.58 o 
   2   5   0      177.52      191.38      6.67 o 
   3   5   0      801.57      896.81     17.22 o 
   4   5   0       39.14       55.09      2.00 o 
   5   5   0       23.05       28.28      1.67 o 
   6   5   0      146.44      141.05      4.02 o 
   7   5   0      139.03      126.39      3.97 o 
   8   5   0       67.17       68.21      3.18 o 
   9   5   0        0.96       -0.61      1.40 o 
  10   5   0        6.02        4.29      1.85 o 
  11   5   0       28.13       25.18      4.07 o 
  12   5   0       33.44       34.81      6.69 o 
   0   6   0        9.03       22.24      2.15 o 
   1   6   0     2840.95     3206.62     83.59 o 
   2   6   0      751.76      778.94     15.06 o 
   3   6   0      295.34      290.88      8.21 o 
   4   6   0      113.92      113.05      3.08 o 
   5   6   0        0.34        0.46      0.68 o 
   6   6   0      433.28      398.61     13.94 o 
   7   6   0       35.77       37.78      3.44 o 
   8   6   0       90.66       80.84      3.65 o 
   9   6   0        7.37        8.92      2.11 o 
  10   6   0       13.69       14.36      2.41 o 
  11   6   0        1.60        5.17      2.58 o 
  12   6   0       13.21       19.12      4.07 o 
   1   7   0       51.29       53.41      2.43 o 
   2   7   0      216.29      245.93      5.96 o 
   3   7   0      392.62      413.08      9.46 o 
   4   7   0       68.03       63.57      2.13 o 
   5   7   0      955.05      945.44     18.46 o 
   6   7   0       11.82       11.27      1.58 o 
   7   7   0       46.18       40.95      2.57 o 
   8   7   0        0.54       -0.08      1.21 o 
   9   7   0      112.37       99.18      5.03 o 
  10   7   0       11.58       12.20      3.01 o 
  11   7   0        1.63        2.43      3.65 o 
   0   8   0        1.57       -1.10      1.01 o 
   1   8   0        0.28        1.06      0.91 o 
   2   8   0       41.56       36.14      2.13 o 
   3   8   0      382.08      370.57     11.35 o 
   4   8   0      111.25      102.42      3.79 o 
   5   8   0       41.91       42.41      2.90 o 
   6   8   0     1142.59     1119.83     37.85 o 
   7   8   0       79.42       88.57      5.59 o 
   8   8   0      459.60      417.65     16.56 o 
   9   8   0        4.35        3.04      3.04 o 
  10   8   0       10.58       12.78      4.26 o 
   1   9   0        1.91        2.89      1.22 o 
   2   9   0      111.23      116.62      4.33 o 
   3   9   0       10.54       13.86      2.20 o 
   4   9   0      693.98      667.18     16.80 o 
   5   9   0      251.43      252.65      8.98 o 
   6   9   0        5.57        9.13      3.65 o 
   7   9   0      147.87      123.85      8.21 o 
   8   9   0       42.77       49.65      8.21 o 
   9   9   0        8.62        7.07      2.77 o 
  10   9   0       16.33       29.20      6.08 o 
   0  10   0       44.05       47.83      4.26 o 
   1  10   0       23.65       22.88      2.19 o 
   2  10   0      400.22      348.88     14.93 o 
   3  10   0     1571.00     1556.48     36.73 o 
   4  10   0      156.87      161.63     14.93 o 
   5  10   0       25.74       31.15      4.33 o 
   6  10   0       18.25       13.38      4.87 o 
   7  10   0        3.58        2.32      2.34 o 
   8  10   0        0.39       -1.52      2.15 o 
   9  10   0        4.13        3.04      3.04 o 
  10  10   0       10.98       10.34      4.87 o 
   1  11   0        0.88        3.82      1.84 o 
   2  11   0       86.77       83.45      3.94 o 
   3  11   0       93.76       83.25      4.92 o 
   4  11   0       67.91       60.01      5.97 o 
   5  11   0       14.99       15.84      3.88 o 
   6  11   0       15.76       22.51      5.48 o 
   7  11   0       14.53       14.98      4.87 o 
   8  11   0        0.78        1.37      4.56 o 
   9  11   0        0.09       -0.55      2.74 o 
   0  12   0        1.26        2.43      2.15 o 
   1  12   0       25.10       22.65      2.50 o 
   2  12   0      268.61      235.91      7.68 o 
   3  12   0        1.34       -0.12      1.53 o 
   4  12   0        8.75       10.29      2.04 o 
   5  12   0        1.55        2.18      3.35 o 
   6  12   0        3.02        1.83      3.65 o 
   7  12   0       45.89       56.53      6.39 o 
   8  12   0        0.08        0.61      2.58 o 
   1  13   0       14.46       11.85      2.19 o 
   2  13   0       33.03       37.35      3.18 o 
   3  13   0       44.74       42.42      3.26 o 
   4  13   0        3.29        1.11      1.85 o 
   5  13   0        2.60        2.13      2.58 o 
   6  13   0        6.50        4.87      4.87 o 
   7  13   0        5.70        5.88      3.20 o 
   0  14   0        1.39        2.74      3.01 o 
   1  14   0        3.17        2.77      1.89 o 
   2  14   0       14.09       18.94      2.69 o 
   3  14   0       11.38       10.38      2.27 o 
   4  14   0        6.19       12.38      3.64 o 
   5  14   0        0.00       -0.94      6.69 o 
   1  15   0        0.39        0.88      1.89 o 
   2  15   0        2.85        5.25      2.27 o 
   3  15   0       12.80       19.40      3.49 o 
 -13   0   1       12.10       12.17      5.48 o 
 -11   0   1        1.27        3.65      3.65 o 
  -9   0   1      304.64      344.94     20.68 o 
  -7   0   1       13.63       18.11      1.50 o 
  -5   0   1      844.04      922.43     24.92 o 
  -3   0   1     3068.94     2800.56     72.93 o 
  -1   0   1      100.47       57.85      2.15 o 
   1   0   1     1734.68     1597.56     73.00 o 
   3   0   1     7045.03     6847.14    305.40 o 
   5   0   1     1095.42     1138.90     30.30 o 
   7   0   1      608.38      549.16     19.77 o 
   9   0   1     1297.24     1288.81     43.85 o 
  11   0   1      171.60      167.91     13.38 o 
  13   0   1        0.01        2.43      4.26 o 
 -13   1   1        1.39        0.00      3.65 o 
 -12   1   1        4.86        7.71      3.20 o 
 -11   1   1        1.70        1.83      2.58 o 
 -10   1   1        0.52        2.74      2.58 o 
  -9   1   1        9.23       10.34      2.58 o 
  -8   1   1       25.58       23.17      2.59 o 
  -7   1   1        0.00        0.00      0.55 o 
  -6   1   1        3.22        1.86      0.55 o 
  -5   1   1      227.36      219.71      4.71 o 
  -4   1   1      498.79      506.72     10.20 o 
  -3   1   1      440.37      376.54      8.39 o 
  -2   1   1       27.15       22.71      2.15 o 
  -1   1   1      827.44      840.82     17.19 o 
   0   1   1     3987.15     3710.06     83.11 o 
   1   1   1     1402.97     1442.19     32.47 o 
   2   1   1     1724.58     1940.49     56.07 o 
   3   1   1       29.94       39.84      1.61 o 
   4   1   1       28.09       43.48      1.89 o 
   5   1   1      127.46      163.60      4.13 o 
   6   1   1       20.66       12.65      1.01 o 
   7   1   1        0.47        0.07      0.80 o 
   8   1   1      107.31      101.57      4.01 o 
   9   1   1      253.83      247.47      7.59 o 
  10   1   1      272.08      253.61     11.82 o 
  11   1   1      113.53      112.86      7.31 o 
  12   1   1        0.63       -1.67      4.56 o 
  13   1   1        1.29        0.61      4.26 o 
 -13   2   1       63.79       65.38      6.66 o 
 -12   2   1        9.31        3.51      2.77 o 
 -11   2   1       39.12       42.31      4.93 o 
 -10   2   1        1.27        1.27      2.74 o 
  -9   2   1      366.79      346.87     14.63 o 
  -8   2   1        5.59        7.25      1.61 o 
  -7   2   1       19.40       21.73      3.51 o 
  -6   2   1      238.13      221.11      4.95 o 
  -5   2   1      520.96      563.48     18.09 o 
  -4   2   1     2365.64     2306.07     42.75 o 
  -3   2   1      503.22      557.60     10.72 o 
  -2   2   1      122.34      118.16      4.17 o 
  -1   2   1      922.20      838.32     17.32 o 
   0   2   1      806.67      941.96     48.15 o 
   1   2   1     2117.95     2069.72     38.08 o 
   2   2   1     2182.08     2128.01     43.04 o 
   3   2   1      650.02      639.11     13.49 o 
   4   2   1      457.70      427.46      9.46 o 
   5   2   1      229.18      270.45      8.17 o 
   6   2   1       64.71       55.49      2.16 o 
   7   2   1        4.06        3.39      1.13 o 
   8   2   1       31.29       30.94      2.46 o 
   9   2   1      668.21      650.26     28.12 o 
  10   2   1       73.38       80.18      4.65 o 
  11   2   1      107.10      100.99      7.09 o 
  12   2   1       30.87       30.12      6.69 o 
  13   2   1        0.24        1.52      3.01 o 
 -12   3   1        0.37        1.52      2.58 o 
 -11   3   1        2.48        5.78      3.01 o 
 -10   3   1       64.56       65.46      7.91 o 
  -9   3   1      300.98      312.29     13.34 o 
  -8   3   1      184.90      172.10      5.60 o 
  -7   3   1       27.96       34.75      2.10 o 
  -6   3   1      136.68      139.44      3.46 o 
  -5   3   1      132.52      131.29      3.21 o 
  -4   3   1      608.21      626.00     12.16 o 
  -3   3   1       21.25       24.80      2.18 o 
  -2   3   1     1055.13      997.64     23.72 o 
  -1   3   1      169.54      206.12      4.18 o 
   0   3   1      350.09      365.45      7.83 o 
   1   3   1      522.20      424.14     10.04 o 
   2   3   1       28.91       22.29      0.89 o 
   3   3   1       79.28       71.62      2.77 o 
   4   3   1      523.59      539.30     10.55 o 
   5   3   1     2809.97     3207.14     65.18 o 
   6   3   1       18.07        9.07      1.88 o 
   7   3   1       13.97        9.75      1.83 o 
   8   3   1        8.23        5.60      1.67 o 
   9   3   1      192.67      198.08      8.38 o 
  10   3   1        4.74        2.43      2.29 o 
  11   3   1       21.32       18.68      3.87 o 
  12   3   1       47.22       44.44      5.16 o 
 -12   4   1       21.05       22.02      6.39 o 
 -11   4   1       25.14       23.87      3.87 o 
 -10   4   1       82.22       82.52      9.13 o 
  -9   4   1       20.66       21.82      2.41 o 
  -8   4   1      108.05      102.65      4.01 o 
  -7   4   1      228.97      222.68      6.60 o 
  -6   4   1      574.24      559.55     11.29 o 
  -5   4   1       40.05       37.77      2.05 o 
  -4   4   1     1243.20     1233.44     25.63 o 
  -3   4   1        3.57        1.72      0.80 o 
  -2   4   1      144.60      146.57      3.31 o 
  -1   4   1      199.71      175.55     17.47 o 
   0   4   1       32.01       43.48      1.73 o 
   1   4   1      653.34      654.01     28.17 o 
   2   4   1     1792.84     1878.94     34.89 o 
   3   4   1      369.16      349.53      7.12 o 
   4   4   1     1106.76     1151.09     21.81 o 
   5   4   1       20.86       17.71      1.28 o 
   6   4   1       91.46      102.94      4.74 o 
   7   4   1       93.31       77.11      3.15 o 
   8   4   1       62.64       59.04      3.07 o 
   9   4   1       29.12       27.50      2.91 o 
  10   4   1        0.02        0.46      1.56 o 
  11   4   1        6.01        5.19      2.77 o 
  12   4   1        3.82        0.86      3.95 o 
 -12   5   1        8.41        9.43      3.44 o 
 -11   5   1       13.72       11.56      3.20 o 
 -10   5   1        5.53        3.76      2.34 o 
  -9   5   1       36.66       41.66      3.27 o 
  -8   5   1        1.42        2.75      1.21 o 
  -7   5   1       71.13       72.65      3.18 o 
  -6   5   1       84.03       81.54      2.80 o 
  -5   5   1       25.08       26.29      1.36 o 
  -4   5   1      714.39      707.91     15.13 o 
  -3   5   1      368.40      370.23      7.57 o 
  -2   5   1       64.31       67.37      2.92 o 
  -1   5   1      237.54      237.49     10.97 o 
   0   5   1      409.58      445.92     13.02 o 
   1   5   1      695.36      759.45     16.00 o 
   2   5   1      525.28      487.56     13.78 o 
   3   5   1      483.33      510.74     10.14 o 
   4   5   1        7.86       12.61      2.21 o 
   5   5   1       15.92       13.88      2.18 o 
   6   5   1      127.39      143.69      4.18 o 
   7   5   1        5.11        4.31      1.21 o 
   8   5   1        8.55        7.19      1.85 o 
   9   5   1        7.65        6.33      1.85 o 
  10   5   1        4.20        6.01      1.85 o 
  11   5   1       18.50       12.47      3.44 o 
  12   5   1        3.95        4.59      2.77 o 
 -12   6   1        6.47       10.52      3.64 o 
 -11   6   1        1.11        0.00      2.15 o 
 -10   6   1        7.33       11.84      4.87 o 
  -9   6   1        3.74        0.78      1.50 o 
  -8   6   1      103.36       92.50      3.87 o 
  -7   6   1        4.04        4.80      1.28 o 
  -6   6   1      305.09      306.83      8.52 o 
  -5   6   1      337.13      327.11      7.07 o 
  -4   6   1       42.66       35.88      1.70 o 
  -3   6   1      276.66      275.78     10.61 o 
  -2   6   1       10.50        8.84      1.92 o 
  -1   6   1      306.94      345.78      7.93 o 
   0   6   1      251.82      245.20     13.38 o 
   1   6   1     1026.32     1118.20     23.34 o 
   2   6   1       90.02       82.82      3.54 o 
   3   6   1       14.59       11.08      0.96 o 
   4   6   1       43.18       37.55      2.39 o 
   5   6   1      363.52      372.24      8.87 o 
   6   6   1        6.00        5.65      1.13 o 
   7   6   1       51.87       45.63      2.90 o 
   8   6   1       59.72       52.15      3.02 o 
   9   6   1        0.54        0.30      1.50 o 
  10   6   1       53.44       48.50      3.97 o 
  11   6   1       11.62       15.79      3.74 o 
  12   6   1        8.11        4.69      3.35 o 
 -11   7   1        0.07        4.26      3.65 o 
 -10   7   1        0.33       -0.30      2.15 o 
  -9   7   1       26.73       26.19      2.50 o 
  -8   7   1       13.87       15.56      1.96 o 
  -7   7   1        0.32       -0.15      1.22 o 
  -6   7   1      298.79      278.89      7.97 o 
  -5   7   1      258.32      242.54      6.04 o 
  -4   7   1      418.28      416.08      8.68 o 
  -3   7   1       11.55       16.99      1.14 o 
  -2   7   1        0.49        0.91      0.67 o 
  -1   7   1        4.15        2.60      0.69 o 
   0   7   1       88.07      106.71      3.08 o 
   1   7   1      527.42      537.04     13.61 o 
   2   7   1       73.03       96.96      3.03 o 
   3   7   1      126.82      120.30      4.27 o 
   4   7   1       45.66       49.43      2.14 o 
   5   7   1        1.85        2.64      1.40 o 
   6   7   1      482.54      477.19     14.63 o 
   7   7   1        7.56       10.74      2.82 o 
   8   7   1      144.06      137.28      7.69 o 
   9   7   1       15.80        7.08      2.43 o 
  10   7   1        1.16       -0.61      2.15 o 
  11   7   1        1.00        3.04      2.58 o 
 -10   8   1       27.09       34.68      6.08 o 
  -9   8   1        0.00        2.71      2.34 o 
  -8   8   1        0.98        3.82      2.34 o 
  -7   8   1        6.92       11.51      2.77 o 
  -6   8   1      300.58      300.92     23.12 o 
  -5   8   1       24.07       22.57      2.28 o 
  -4   8   1       77.62       86.01      5.97 o 
  -3   8   1       57.78       58.12      2.81 o 
  -2   8   1        2.79        1.22      0.91 o 
  -1   8   1      279.55      289.29      8.06 o 
   0   8   1       23.92       18.48      1.84 o 
   1   8   1      208.19      221.35      6.53 o 
   2   8   1        6.11       11.33      1.42 o 
   3   8   1       89.78       86.36      7.02 o 
   4   8   1       66.38       67.59      3.02 o 
   5   8   1       26.45       27.23      2.56 o 
   6   8   1      128.50      122.62      5.38 o 
   7   8   1        6.81        4.52      2.07 o 
   8   8   1       65.59       52.94      7.60 o 
   9   8   1       14.43       18.86      4.87 o 
  10   8   1        6.98       -0.61      3.04 o 
  11   8   1        4.13       -0.61      3.04 o 
 -10   9   1        3.28        4.26      3.65 o 
  -9   9   1        0.06       -1.71      2.34 o 
  -8   9   1       46.65       43.71      4.50 o 
  -7   9   1        0.08       -0.85      4.26 o 
  -6   9   1       41.75       43.42      8.21 o 
  -5   9   1       11.25        9.62      2.90 o 
  -4   9   1       48.07       41.95      4.30 o 
  -3   9   1       62.80       57.44      2.88 o 
  -2   9   1       10.04       14.22      1.58 o 
  -1   9   1        0.00       -0.57      0.97 o 
   0   9   1        0.79        2.25      1.11 o 
   1   9   1       19.02       18.47      1.83 o 
   2   9   1       56.53       61.58      3.21 o 
   3   9   1       99.19      118.48     11.06 o 
   4   9   1      335.97      318.87      9.10 o 
   5   9   1       20.83       18.28      2.57 o 
   6   9   1      126.33      133.63      5.85 o 
   7   9   1      255.38      249.20     18.56 o 
   8   9   1       12.61        7.30      3.65 o 
   9   9   1        4.08        4.26      3.65 o 
  10   9   1        0.49        2.43      3.65 o 
 -10  10   1        6.64        7.30      4.26 o 
  -9  10   1        0.13        1.16      2.34 o 
  -8  10   1        3.78        0.39      2.43 o 
  -7  10   1       39.45       35.29      4.30 o 
  -6  10   1       87.45       94.39      6.45 o 
  -5  10   1        5.17        6.36      2.34 o 
  -4  10   1       17.46       27.42      6.76 o 
  -3  10   1      157.53      146.20      5.39 o 
  -2  10   1       37.16       31.16      2.43 o 
  -1  10   1       13.81        7.97      1.58 o 
   0  10   1       91.74       85.46      3.79 o 
   1  10   1       17.49       15.05      1.96 o 
   2  10   1       12.82       15.23      2.04 o 
   3  10   1      494.07      508.58     24.76 o 
   4  10   1      132.63      115.53      4.62 o 
   5  10   1       88.29       83.28      4.65 o 
   6  10   1        0.30       -0.75      1.61 o 
   7  10   1        0.02       -1.69      1.90 o 
   8  10   1       47.13       38.33      6.69 o 
   9  10   1        0.17       -3.65      2.43 o 
  10  10   1        0.00       -0.61      3.65 o 
  -9  11   1        2.53        0.00      2.58 o 
  -8  11   1        4.27        4.56      3.01 o 
  -7  11   1       13.77        9.29      3.20 o 
  -6  11   1        3.45        0.30      2.58 o 
  -5  11   1        2.04        5.48      4.26 o 
  -4  11   1       22.36       23.27      2.38 o 
  -3  11   1      242.86      214.85      7.05 o 
  -2  11   1       59.63       64.61      3.55 o 
  -1  11   1      108.02       89.62      4.10 o 
   0  11   1        2.95        5.78      1.65 o 
   1  11   1        0.57       -0.20      1.34 o 
   2  11   1        1.48       -2.02      1.34 o 
   3  11   1        0.06        1.86      1.47 o 
   4  11   1       20.29       17.72      2.68 o 
   5  11   1       10.49       11.36      2.46 o 
   6  11   1        6.26        8.23      2.32 o 
   7  11   1        8.95        8.82      3.01 o 
   8  11   1        6.91       12.17      4.87 o 
   9  11   1        1.86        6.69      4.87 o 
  -8  12   1        2.01        2.13      3.01 o 
  -7  12   1        8.16       12.17      3.44 o 
  -6  12   1        2.40        0.00      2.58 o 
  -5  12   1       30.49       35.29      6.08 o 
  -4  12   1        0.35       -1.18      2.14 o 
  -3  12   1        4.76        4.87      1.73 o 
  -2  12   1       51.04       43.70      6.85 o 
  -1  12   1       81.67       75.65      3.79 o 
   0  12   1       14.00        8.87      1.96 o 
   1  12   1       38.84       39.69      3.04 o 
   2  12   1       38.39       29.12      2.65 o 
   3  12   1        0.00        0.53      1.58 o 
   4  12   1       20.15       20.86      2.91 o 
   5  12   1        7.69        6.27      2.21 o 
   6  12   1        0.04       -0.22      2.34 o 
   7  12   1       23.00       37.72      6.69 o 
   8  12   1       25.72       23.73      6.08 o 
  -7  13   1        0.02       -0.30      2.58 o 
  -6  13   1       14.67       15.77      3.64 o 
  -5  13   1        0.02       -1.83      3.65 o 
  -4  13   1        1.78       -1.22      2.15 o 
  -3  13   1        0.82       -0.72      1.65 o 
  -2  13   1        3.11        5.07      1.93 o 
  -1  13   1        7.02        5.24      1.85 o 
   0  13   1       27.38       24.99      2.65 o 
   1  13   1       22.96       21.87      2.57 o 
   2  13   1       36.84       31.50      3.47 o 
   3  13   1        3.59        0.51      1.70 o 
   4  13   1        0.17       -0.23      1.97 o 
   5  13   1        3.56        4.74      2.32 o 
   6  13   1       10.99       13.08      3.87 o 
   7  13   1        0.90       -1.83      3.65 o 
  -5  14   1        0.00       -3.65      3.65 o 
  -4  14   1        2.44        3.65      4.26 o 
  -3  14   1        7.01        3.15      1.89 o 
  -2  14   1        8.13       11.25      2.43 o 
  -1  14   1        1.96        3.43      1.89 o 
   0  14   1       19.33       18.49      2.65 o 
   1  14   1        0.39        2.01      1.96 o 
   2  14   1        7.40        9.79      2.27 o 
   3  14   1        0.56        1.83      2.32 o 
   4  14   1        7.46        5.27      2.46 o 
   5  14   1        0.73        1.78      2.77 o 
  -3  15   1        0.02        3.41      3.65 o 
  -2  15   1        0.41        0.19      2.04 o 
  -1  15   1        0.01       -1.33      2.37 o 
   0  15   1        4.12        2.20      2.10 o 
   1  15   1        3.97        4.36      2.19 o 
   2  15   1        2.48        3.89      2.16 o 
   3  15   1       16.98       23.48      4.82 o 
 -12   0   2       12.88       16.43      5.48 o 
 -10   0   2      111.19      127.15     10.95 o 
  -8   0   2       73.66       68.14      6.69 o 
  -6   0   2      207.47      228.64      7.10 o 
  -4   0   2      481.44      545.12     14.97 o 
  -2   0   2    11908.46    12245.59    390.97 o 
   0   0   2       29.37       43.32      1.61 o 
   2   0   2       55.73       52.93      2.34 o 
   4   0   2       53.95       55.17      5.48 o 
   6   0   2        0.05        0.12      1.01 o 
   8   0   2       22.96       18.15      2.77 o 
  10   0   2        2.23        4.20      3.95 o 
  12   0   2        1.64        0.61      3.65 o 
 -13   1   2        0.41        2.13      3.01 o 
 -12   1   2       26.49       28.83      4.50 o 
 -11   1   2      153.85      172.94     17.95 o 
 -10   1   2      368.90      360.16     15.49 o 
  -9   1   2        0.25       -1.14      3.35 o 
  -8   1   2      157.82      155.91      6.06 o 
  -7   1   2      112.47      107.88      3.38 o 
  -6   1   2      278.78      296.97      6.30 o 
  -5   1   2       35.33       29.50      1.19 o 
  -4   1   2     1393.29     1338.56     27.52 o 
  -3   1   2     4964.47     5031.11    101.36 o 
  -2   1   2    11737.16    11552.87    232.31 o 
  -1   1   2       65.36       77.29      2.68 o 
   0   1   2       14.01        8.14      0.61 o 
   1   1   2      522.44      443.62     19.63 o 
   2   1   2      783.05      680.80     27.38 o 
   3   1   2     5010.48     4983.60    100.43 o 
   4   1   2     1340.13     1466.80     30.24 o 
   5   1   2      152.65      147.17      3.94 o 
   6   1   2      174.68      183.14      5.41 o 
   7   1   2        7.53        8.99      1.37 o 
   8   1   2      785.22      787.92     19.76 o 
   9   1   2       10.66       12.07      4.13 o 
  10   1   2       41.96       41.47      3.09 o 
  11   1   2       12.17       15.28      3.44 o 
  12   1   2      148.15      177.89     10.32 o 
 -13   2   2        1.11        1.12      2.77 o 
 -12   2   2       24.97       29.51      4.73 o 
 -11   2   2      240.98      247.84     12.25 o 
 -10   2   2      415.30      413.64     17.21 o 
  -9   2   2       21.73       21.92      3.44 o 
  -8   2   2       69.65       58.27      4.48 o 
  -7   2   2       19.71       23.48      1.58 o 
  -6   2   2      980.82     1049.06     22.08 o 
  -5   2   2        0.17        0.00      0.41 o 
  -4   2   2       17.40       17.63      2.07 o 
  -3   2   2      140.24      155.45      8.67 o 
  -2   2   2      528.34      465.68      9.96 o 
  -1   2   2      182.91      216.77     11.34 o 
   0   2   2       23.68       17.51      0.77 o 
   1   2   2      948.16      865.64     23.81 o 
   2   2   2      649.10      573.42     12.02 o 
   3   2   2       32.90       33.78      3.44 o 
   4   2   2      589.35      603.86     13.05 o 
   5   2   2       53.00       58.48      2.16 o 
   6   2   2        4.86        7.15      1.40 o 
   7   2   2      105.20      110.76      4.10 o 
   8   2   2     1006.81     1016.13     24.93 o 
   9   2   2      120.92      115.03      4.71 o 
  10   2   2        2.88        0.91      1.50 o 
  11   2   2        0.05        0.00      2.15 o 
  12   2   2       34.73       28.00      4.30 o 
 -12   3   2       35.53       38.63      8.82 o 
 -11   3   2       21.56       31.93      4.87 o 
 -10   3   2       94.40       99.84      7.30 o 
  -9   3   2        7.75        9.97      2.77 o 
  -8   3   2       31.36       38.33      3.44 o 
  -7   3   2        0.92        0.28      0.73 o 
  -6   3   2       98.56      116.82      6.08 o 
  -5   3   2      601.82      575.55     12.51 o 
  -4   3   2      173.56      169.20      3.79 o 
  -3   3   2        5.87        8.80      0.88 o 
  -2   3   2     1040.34     1021.04     19.20 o 
  -1   3   2      141.08      138.34      3.10 o 
   0   3   2      673.80      592.52     14.79 o 
   1   3   2        6.63        7.25      0.89 o 
   2   3   2      384.41      371.15      8.34 o 
   3   3   2     2544.82     2408.72     44.66 o 
   4   3   2      469.57      581.02     26.33 o 
   5   3   2      233.45      224.01      6.04 o 
   6   3   2      463.09      425.10      9.78 o 
   7   3   2      731.26      668.27     16.87 o 
   8   3   2        6.04        1.63      1.58 o 
   9   3   2       22.29       26.19      3.16 o 
  10   3   2      115.45      114.24      5.85 o 
  11   3   2       24.17       20.27      3.03 o 
  12   3   2        0.05       -1.00      2.34 o 
 -12   4   2       46.41       41.40      5.36 o 
 -11   4   2        0.31       -0.77      2.34 o 
 -10   4   2      112.06      113.04      7.31 o 
  -9   4   2        9.96        8.82      2.58 o 
  -8   4   2        7.46        6.73      1.47 o 
  -7   4   2        0.25       -0.61      0.91 o 
  -6   4   2      665.28      700.87     15.28 o 
  -5   4   2      517.04      550.78     14.33 o 
  -4   4   2      206.94      211.46      4.62 o 
  -3   4   2      976.27      932.51     17.75 o 
  -2   4   2      383.30      377.80      8.43 o 
  -1   4   2      457.90      414.20      8.19 o 
   0   4   2       83.05       94.46      2.60 o 
   1   4   2      185.88      203.95      5.32 o 
   2   4   2       77.62       87.30      2.48 o 
   3   4   2     4449.75     4707.43    105.93 o 
   4   4   2        4.47        2.18      0.94 o 
   5   4   2       64.22       65.05      2.45 o 
   6   4   2      157.99      171.44      6.07 o 
   7   4   2        5.47        2.76      1.11 o 
   8   4   2       30.09       36.30      2.57 o 
   9   4   2       61.96       52.89      3.11 o 
  10   4   2        1.35        1.86      1.85 o 
  11   4   2       50.45       40.36      3.83 o 
  12   4   2        3.23        1.83      2.58 o 
 -12   5   2        9.46        4.87      3.01 o 
 -11   5   2        6.87        6.69      3.01 o 
 -10   5   2        2.81        0.28      2.34 o 
  -9   5   2        1.11        0.23      1.61 o 
  -8   5   2      106.38      105.23      4.18 o 
  -7   5   2        8.50        8.90      1.52 o 
  -6   5   2      179.08      173.00      4.72 o 
  -5   5   2      544.40      537.51     10.88 o 
  -4   5   2       60.06       58.72      2.45 o 
  -3   5   2      590.09      609.37     12.15 o 
  -2   5   2       19.13       24.41      2.13 o 
  -1   5   2      585.73      671.86     31.37 o 
   0   5   2        1.89        2.00      0.69 o 
   1   5   2       49.25       52.55      2.13 o 
   2   5   2      704.02      756.77     14.61 o 
   3   5   2       20.01       18.12      1.29 o 
   4   5   2       31.37       39.12      3.45 o 
   5   5   2      494.84      493.21     11.20 o 
   6   5   2        5.09        4.14      1.01 o 
   7   5   2       45.86       45.36      2.27 o 
   8   5   2        0.02       -1.46      0.98 o 
   9   5   2      106.71       92.62      5.05 o 
  10   5   2        0.02       -2.11      1.40 o 
  11   5   2       20.49       20.20      2.91 o 
  12   5   2       58.32       74.54      9.43 o 
 -12   6   2        0.18       -0.94      2.34 o 
 -11   6   2        0.80       -2.49      2.34 o 
 -10   6   2       15.58       20.74      3.65 o 
  -9   6   2       39.19       36.15      3.38 o 
  -8   6   2        1.35        0.96      1.28 o 
  -7   6   2       55.51       58.73      3.04 o 
  -6   6   2      135.29      141.59      4.29 o 
  -5   6   2        2.25        2.53      0.85 o 
  -4   6   2        0.34       -0.64      0.52 o 
  -3   6   2       42.23       59.45      2.40 o 
  -2   6   2     1118.02     1253.89     26.01 o 
  -1   6   2      459.42      540.96     10.67 o 
   0   6   2      370.38      425.47     23.34 o 
   1   6   2       71.75       55.19      1.74 o 
   2   6   2      112.25      102.39      3.38 o 
   3   6   2      200.59      197.69      5.62 o 
   4   6   2       99.98      105.99      3.19 o 
   5   6   2      458.20      453.00     10.55 o 
   6   6   2       34.19       33.02      2.00 o 
   7   6   2        0.03        0.27      0.90 o 
   8   6   2        4.15        2.58      1.42 o 
   9   6   2        2.86        1.69      2.04 o 
  10   6   2       12.40       10.34      2.46 o 
  11   6   2       30.56       32.46      3.58 o 
 -11   7   2       19.75       12.91      4.87 o 
 -10   7   2        2.75        2.08      3.95 o 
  -9   7   2       27.52       21.33      2.43 o 
  -8   7   2       71.54       66.67      3.49 o 
  -7   7   2       21.14       22.58      2.13 o 
  -6   7   2       71.81       74.12      3.23 o 
  -5   7   2        6.40        4.82      1.16 o 
  -4   7   2       18.53       21.00      1.95 o 
  -3   7   2       35.40       37.22      2.69 o 
  -2   7   2      315.11      330.40      8.58 o 
  -1   7   2       49.02       41.38      3.41 o 
   0   7   2      660.98      693.09     15.01 o 
   1   7   2       22.75       20.77      1.36 o 
   2   7   2       48.42       47.25      3.06 o 
   3   7   2      110.27       98.67      3.94 o 
   4   7   2      385.64      358.75      9.50 o 
   5   7   2       61.20       60.06      3.51 o 
   6   7   2       55.06       51.01      2.94 o 
   7   7   2       39.25       45.92      5.09 o 
   8   7   2        6.61        5.76      2.23 o 
   9   7   2        0.00        0.41      1.90 o 
  10   7   2        5.91        7.02      3.65 o 
  11   7   2        7.60       10.04      3.01 o 
  -9   8   2       23.15       26.13      4.56 o 
  -8   8   2      234.45      221.60     10.32 o 
  -7   8   2      563.80      570.39     21.29 o 
  -6   8   2       38.42       42.01      4.30 o 
  -5   8   2      179.39      176.66      7.83 o 
  -4   8   2       36.68       41.62      4.13 o 
  -3   8   2       24.90       24.58      2.35 o 
  -2   8   2       37.80       39.65      3.56 o 
  -1   8   2       14.33       12.85      1.42 o 
   0   8   2        0.00        0.47      0.80 o 
   1   8   2       46.85       50.56      2.57 o 
   2   8   2      160.13      151.20      5.09 o 
   3   8   2      152.81      145.97      4.85 o 
   4   8   2      242.30      238.19      7.06 o 
   5   8   2      316.83      316.02     13.70 o 
   6   8   2       87.77       75.02      5.36 o 
   7   8   2      152.21      134.51      6.15 o 
   8   8   2       22.67       33.46      6.08 o 
   9   8   2        0.04        2.43      3.04 o 
  10   8   2        9.12        9.13      4.26 o 
  11   8   2        0.13        2.43      3.65 o 
  -9   9   2      101.85      112.48      7.31 o 
  -8   9   2       39.91       27.08      3.87 o 
  -7   9   2       13.82       10.04      3.01 o 
  -6   9   2       24.37       22.71      3.44 o 
  -5   9   2      590.82      605.76     18.15 o 
  -4   9   2      318.69      302.96      8.73 o 
  -3   9   2       30.69       32.05      2.68 o 
  -2   9   2       64.72       66.97      3.11 o 
  -1   9   2       13.82        9.98      1.52 o 
   0   9   2       73.43       76.16      3.41 o 
   1   9   2      136.74      128.25      4.63 o 
   2   9   2       98.28      100.16      5.44 o 
   3   9   2        6.21        8.45      2.46 o 
   4   9   2        0.76        0.00      1.76 o 
   5   9   2      622.93      623.89     18.85 o 
   6   9   2       36.42       36.88      3.27 o 
   7   9   2        0.01       -0.22      1.50 o 
   8   9   2        7.72        9.17      3.35 o 
   9   9   2       80.76       95.51      9.73 o 
  10   9   2        0.33        6.69      4.26 o 
  -9  10   2        1.21       -3.04      2.58 o 
  -8  10   2       13.72       15.63      3.44 o 
  -7  10   2        0.99       -1.22      2.58 o 
  -6  10   2        0.08        0.61      3.04 o 
  -5  10   2       70.57       77.34      4.44 o 
  -4  10   2      264.89      309.03     13.12 o 
  -3  10   2        3.58        4.58      1.85 o 
  -2  10   2        1.29       -0.26      1.28 o 
  -1  10   2       18.92       16.45      2.04 o 
   0  10   2       12.64        9.24      2.02 o 
   1  10   2      145.49      139.17      6.59 o 
   2  10   2      619.37      627.52     16.12 o 
   3  10   2        6.79        7.64      1.79 o 
   4  10   2        1.05        1.17      1.61 o 
   5  10   2        0.00        0.00      1.76 o 
   6  10   2       28.50       25.46      3.13 o 
   7  10   2        7.41        4.65      2.21 o 
   8  10   2        1.66        1.60      2.43 o 
   9  10   2        2.14        4.87      3.65 o 
  -9  11   2        6.75        2.43      3.01 o 
  -8  11   2       15.83       20.76      3.87 o 
  -7  11   2        3.85        2.74      2.58 o 
  -6  11   2       37.60       34.30      4.87 o 
  -5  11   2       47.52       48.61      3.97 o 
  -4  11   2       32.26       35.96      5.00 o 
  -3  11   2        0.00        4.26      2.11 o 
  -2  11   2       22.23       20.22      3.84 o 
  -1  11   2       14.85       14.69      2.11 o 
   0  11   2      435.48      400.50     11.33 o 
   1  11   2      242.18      222.85      7.37 o 
   2  11   2        9.43        9.78      1.96 o 
   3  11   2        0.67       -1.72      1.34 o 
   4  11   2       16.91       22.23      2.95 o 
   5  11   2        0.01        0.05      1.61 o 
   6  11   2       18.20       18.07      2.81 o 
   7  11   2        5.65        5.80      2.77 o 
   8  11   2        0.26       -1.22      3.04 o 
   9  11   2       14.51       14.60      5.48 o 
  -8  12   2        6.40        7.42      3.20 o 
  -7  12   2        4.16        0.91      2.58 o 
  -6  12   2        0.59       -1.95      2.13 o 
  -5  12   2        4.17        5.80      2.77 o 
  -4  12   2        9.47        3.04      2.11 o 
  -3  12   2       40.13       29.43      3.16 o 
  -2  12   2        0.17       -1.32      1.85 o 
  -1  12   2        0.03       -2.02      1.34 o 
   0  12   2       19.12       17.70      2.35 o 
   1  12   2       19.03       16.45      2.55 o 
   2  12   2       16.86       16.25      2.23 o 
   3  12   2        4.67        4.26      1.73 o 
   4  12   2       20.94       21.44      2.91 o 
   5  12   2       15.65       21.15      2.91 o 
   6  12   2        0.15        1.94      1.97 o 
   7  12   2        7.06        7.79      3.20 o 
   8  12   2        2.43       -4.26      3.65 o 
  -7  13   2        1.61        1.91      2.92 o 
  -6  13   2        0.92       -0.91      2.58 o 
  -5  13   2        3.61       -2.43      2.58 o 
  -4  13   2        8.47        1.52      1.97 o 
  -3  13   2        9.17        8.52      3.01 o 
  -2  13   2       10.74        8.73      2.49 o 
  -1  13   2        4.07        4.80      1.89 o 
   0  13   2        0.09        0.72      1.73 o 
   1  13   2        9.97       13.88      2.43 o 
   2  13   2        0.44        2.28      1.83 o 
   3  13   2        0.11       -0.32      1.85 o 
   4  13   2       17.00       20.03      3.03 o 
   5  13   2        4.73        8.23      2.56 o 
   6  13   2        5.12        5.27      3.20 o 
  -5  14   2        0.02       -1.83      2.58 o 
  -4  14   2        3.51        5.96      2.61 o 
  -3  14   2        5.79        2.71      2.77 o 
  -2  14   2        7.07        6.40      2.56 o 
  -1  14   2       46.24       42.82      3.97 o 
   0  14   2        0.14        0.00      1.83 o 
   1  14   2        4.63        3.63      2.04 o 
   2  14   2        0.53        0.17      1.79 o 
   3  14   2        1.01       -1.43      2.21 o 
   4  14   2        2.98        3.27      2.32 o 
   5  14   2       32.46       38.69      4.65 o 
  -2  15   2        1.60        2.88      3.20 o 
  -1  15   2        5.63        4.26      2.68 o 
   0  15   2        5.10       10.29      3.45 o 
   1  15   2        0.77        0.93      2.65 o 
   2  15   2       14.10       15.65      4.69 o 
 -11   0   3       29.10       24.94      6.08 o 
  -9   0   3       41.06       31.63      5.48 o 
  -7   0   3      134.16      138.93      6.66 o 
  -5   0   3       38.52       43.11      2.21 o 
  -3   0   3     4007.68     3916.87    125.59 o 
  -1   0   3    15470.18    15167.88    394.28 o 
   1   0   3      630.72      558.47     15.22 o 
   3   0   3      148.12      101.99      6.08 o 
   5   0   3      267.42      267.59     10.06 o 
   7   0   3       47.52       44.49      3.87 o 
   9   0   3      324.70      314.43     13.55 o 
  11   0   3       24.17       41.07      6.08 o 
 -12   1   3        0.00        2.74      3.01 o 
 -11   1   3      129.25      136.95      8.60 o 
 -10   1   3      154.36      165.25      9.03 o 
  -9   1   3       15.30       14.30      3.01 o 
  -8   1   3        4.20        2.81      1.34 o 
  -7   1   3        0.00        0.15      0.91 o 
  -6   1   3     1175.41     1232.25     25.83 o 
  -5   1   3      402.49      419.00      9.39 o 
  -4   1   3       23.85       25.66      1.33 o 
  -3   1   3        0.10       -0.41      0.43 o 
  -2   1   3       57.54       36.67      1.97 o 
  -1   1   3    64913.15    59045.59   1080.33 o 
   0   1   3     9674.19    10128.04    185.26 o 
   1   1   3      729.69      718.50     14.33 o 
   2   1   3        1.51        0.68      0.31 o 
   3   1   3       45.38       42.19      1.93 o 
   4   1   3     1017.04     1143.45     23.93 o 
   5   1   3        0.46        0.99      0.65 o 
   6   1   3       37.19       39.41      4.83 o 
   7   1   3        9.68        8.66      1.42 o 
   8   1   3     1559.88     1537.67     38.64 o 
   9   1   3      229.51      226.68      7.45 o 
  10   1   3       72.77       78.18      4.02 o 
  11   1   3        7.21        8.04      2.32 o 
  12   1   3        3.84        7.30      4.56 o 
 -12   2   3       49.84       51.41      6.02 o 
 -11   2   3      260.72      251.96     12.48 o 
 -10   2   3        1.62        5.94      2.77 o 
  -9   2   3        5.36        6.39      2.58 o 
  -8   2   3       86.04       88.31      4.44 o 
  -7   2   3      318.62      314.27      8.72 o 
  -6   2   3      142.52      145.32      4.63 o 
  -5   2   3       12.73       13.96      1.08 o 
  -4   2   3      142.71      128.37      3.52 o 
  -3   2   3      740.93      688.49     14.69 o 
  -2   2   3      175.55      168.23      4.81 o 
  -1   2   3      191.14      217.59     10.43 o 
   0   2   3     1092.34     1156.20     21.65 o 
   1   2   3     1646.92     1547.56     28.85 o 
   2   2   3       49.49       34.64      3.06 o 
   3   2   3     2470.43     2690.90     54.46 o 
   4   2   3       43.72       54.53      2.11 o 
   5   2   3      269.40      308.61      7.33 o 
   6   2   3      324.47      323.85      8.97 o 
   7   2   3      628.89      601.63     15.98 o 
   8   2   3     1168.45     1128.34     27.52 o 
   9   2   3       29.86       27.58      2.78 o 
  10   2   3        8.01        7.73      1.73 o 
  11   2   3       46.84       48.97      4.19 o 
  12   2   3        1.70       -2.13      2.15 o 
 -12   3   3       57.23       62.73      6.41 o 
 -11   3   3       30.94       37.42      4.73 o 
 -10   3   3     1001.80     1017.66     36.78 o 
  -9   3   3      125.86      135.28      6.06 o 
  -8   3   3       14.55       17.95      2.41 o 
  -7   3   3       16.09       17.32      2.28 o 
  -6   3   3      493.65      492.71     11.13 o 
  -5   3   3        1.75        2.07      0.82 o 
  -4   3   3        0.96        2.92      0.82 o 
  -3   3   3      231.58      220.33      4.78 o 
  -2   3   3      150.02      173.38      3.83 o 
  -1   3   3        1.95        7.29      1.04 o 
   0   3   3       27.32       15.39      1.25 o 
   1   3   3      147.31      129.18      3.10 o 
   2   3   3      180.74      187.00      8.52 o 
   3   3   3     1629.20     1853.29     59.04 o 
   4   3   3      535.72      519.75     11.24 o 
   5   3   3     1129.26     1148.23     24.26 o 
   6   3   3       42.28       48.58      3.34 o 
   7   3   3       52.00       47.26      2.71 o 
   8   3   3      626.19      638.48     16.50 o 
   9   3   3      199.90      179.73      6.31 o 
  10   3   3       11.76        9.39      1.96 o 
  11   3   3        7.91       10.04      2.41 o 
  12   3   3       19.73       15.82      3.87 o 
 -12   4   3       27.58       23.87      4.73 o 
 -11   4   3        0.14        2.06      2.77 o 
 -10   4   3        0.47        2.74      2.58 o 
  -9   4   3       29.19       28.39      3.03 o 
  -8   4   3      131.53      128.55      7.93 o 
  -7   4   3       20.05       21.19      2.36 o 
  -6   4   3      429.53      423.59      9.79 o 
  -5   4   3        3.28        2.86      1.14 o 
  -4   4   3       12.68       12.78      0.93 o 
  -3   4   3        0.08        0.00      0.42 o 
  -2   4   3       17.46       23.19      1.10 o 
  -1   4   3      118.12      119.32      3.31 o 
   0   4   3       33.52       40.64      1.57 o 
   1   4   3       80.20       89.05      2.39 o 
   2   4   3     1790.42     1975.27     36.84 o 
   3   4   3     1725.48     1941.15     36.30 o 
   4   4   3       65.92       73.25      2.22 o 
   5   4   3       17.73       20.87      2.76 o 
   6   4   3      771.94      756.40     16.70 o 
   7   4   3        2.30        1.26      1.11 o 
   8   4   3       95.36       77.86      3.72 o 
   9   4   3      192.55      186.41      7.11 o 
  10   4   3       11.10       10.18      2.41 o 
  11   4   3        4.71        6.29      2.46 o 
  12   4   3       26.66       29.64      3.62 o 
 -12   5   3        1.98        1.31      2.77 o 
 -11   5   3       20.63       18.25      4.07 o 
 -10   5   3       68.52       62.53     12.78 o 
  -9   5   3        0.33       -0.44      1.39 o 
  -8   5   3        7.86        8.14      1.97 o 
  -7   5   3       24.93       25.54      1.78 o 
  -6   5   3      161.34      149.04      4.39 o 
  -5   5   3      616.24      631.66     14.04 o 
  -4   5   3      305.10      314.76      7.84 o 
  -3   5   3      254.29      250.93      5.50 o 
  -2   5   3     3719.77     3876.82     71.61 o 
  -1   5   3       83.85      103.24      2.72 o 
   0   5   3     1320.58     1330.05     25.12 o 
   1   5   3      129.10      114.47      3.48 o 
   2   5   3        3.98        5.70      0.71 o 
   3   5   3      269.69      298.38      6.45 o 
   4   5   3       77.54       88.09      2.80 o 
   5   5   3       19.60       16.38      2.20 o 
   6   5   3        0.03        0.06      0.76 o 
   7   5   3        0.39        0.00      1.03 o 
   8   5   3        6.16        5.24      1.58 o 
   9   5   3      186.42      161.72      6.00 o 
  10   5   3       78.60       67.13      4.41 o 
  11   5   3       25.74       21.73      3.12 o 
  12   5   3       49.79       49.82      4.54 o 
 -11   6   3        4.95        7.30      3.20 o 
 -10   6   3        0.62       -0.91      2.15 o 
  -9   6   3        1.57        1.42      1.76 o 
  -8   6   3       16.36       20.10      2.19 o 
  -7   6   3       63.69       62.04      3.11 o 
  -6   6   3      114.77      114.82      3.69 o 
  -5   6   3       29.11       40.16      2.00 o 
  -4   6   3        1.89        1.54      0.68 o 
  -3   6   3      406.28      465.26      9.55 o 
  -2   6   3        4.87        9.43      1.22 o 
  -1   6   3      508.39      520.74     10.51 o 
   0   6   3      784.16      814.16     15.77 o 
   1   6   3       41.65       50.15      3.54 o 
   2   6   3        2.16        1.77      0.67 o 
   3   6   3      250.56      261.28      5.74 o 
   4   6   3       78.09       71.95      3.12 o 
   5   6   3       26.46       29.84      1.84 o 
   6   6   3        0.19       -0.72      0.87 o 
   7   6   3      140.37      134.72      4.51 o 
   8   6   3      136.55      117.22      4.79 o 
   9   6   3       32.88       30.12      3.42 o 
  10   6   3       17.46        9.02      2.99 o 
  11   6   3      110.03      138.49      6.90 o 
 -11   7   3        3.26        4.59      3.65 o 
 -10   7   3        6.88        6.50      2.77 o 
  -9   7   3      115.34      127.67      6.20 o 
  -8   7   3       78.32       80.64      5.01 o 
  -7   7   3      688.93      708.84     18.02 o 
  -6   7   3       88.59       92.51      3.37 o 
  -5   7   3        0.00        0.06      0.85 o 
  -4   7   3        0.08       -0.14      0.83 o 
  -3   7   3       36.19       38.99      1.86 o 
  -2   7   3       70.52       91.51      3.08 o 
  -1   7   3       34.08       37.45      2.29 o 
   0   7   3      326.75      375.26      8.75 o 
   1   7   3      256.32      291.68      7.12 o 
   2   7   3        5.55        9.24      1.28 o 
   3   7   3       17.48       18.61      1.76 o 
   4   7   3       67.70       67.49      3.04 o 
   5   7   3      516.96      503.11     13.23 o 
   6   7   3        1.48       -0.13      1.21 o 
   7   7   3      426.46      354.64     11.70 o 
   8   7   3        4.20       -2.13      1.72 o 
   9   7   3       10.15       12.17      3.01 o 
  10   7   3        3.74        7.00      3.01 o 
  11   7   3        3.61        1.32      6.69 o 
 -10   8   3       32.34       33.46      6.08 o 
  -9   8   3       69.64       73.61      8.52 o 
  -8   8   3      142.66      130.74      7.52 o 
  -7   8   3       61.07       72.32      5.36 o 
  -6   8   3       82.12       80.85      4.32 o 
  -5   8   3       78.31       91.58      8.10 o 
  -4   8   3       23.71       31.36      2.68 o 
  -3   8   3        1.03        0.45      0.97 o 
  -2   8   3        0.62       -1.22      0.91 o 
  -1   8   3       32.88       30.68      2.13 o 
   0   8   3        4.23        5.09      1.28 o 
   1   8   3       63.93       56.16      3.27 o 
   2   8   3      562.06      568.47     23.89 o 
   3   8   3      160.97      160.92      6.32 o 
   4   8   3     1581.06     1538.83     45.67 o 
   5   8   3      439.09      415.03     13.09 o 
   6   8   3       42.07       27.03      2.50 o 
   7   8   3       13.46        5.70      2.35 o 
   8   8   3       61.65       62.09      5.11 o 
   9   8   3        2.77        5.48      3.65 o 
  10   8   3        1.84        4.87      3.65 o 
 -10   9   3        1.85        7.30      4.87 o 
  -9   9   3       48.56       40.76      6.69 o 
  -8   9   3       44.36       46.80      4.93 o 
  -7   9   3       51.40       47.70      9.73 o 
  -6   9   3        2.19        1.01      1.76 o 
  -5   9   3        2.64        4.35      2.17 o 
  -4   9   3      419.31      439.83     22.09 o 
  -3   9   3        3.00        3.08      1.42 o 
  -2   9   3       21.93       19.41      1.96 o 
  -1   9   3       27.80       23.25      2.37 o 
   0   9   3        0.02       -1.71      1.14 o 
   1   9   3       11.24        8.18      1.94 o 
   2   9   3     1712.39     1686.35     55.50 o 
   3   9   3      457.56      454.75     14.28 o 
   4   9   3       31.06       34.62      4.74 o 
   5   9   3      636.10      643.66     19.32 o 
   6   9   3      230.45      225.44     10.53 o 
   7   9   3      122.73      109.71      6.66 o 
   8   9   3       20.62       25.55      5.48 o 
   9   9   3       13.44       18.86      5.48 o 
  10   9   3       30.33       41.98      7.30 o 
  -9  10   3        0.07        6.69      4.26 o 
  -8  10   3        0.06       -3.51      2.34 o 
  -7  10   3        0.01       -1.27      3.95 o 
  -6  10   3       10.39       11.45      4.26 o 
  -5  10   3      518.17      520.20     16.27 o 
  -4  10   3        8.09       25.18      4.26 o 
  -3  10   3        5.98        3.04      1.52 o 
  -2  10   3        0.47       -2.11      1.40 o 
  -1  10   3        0.96        1.15      1.34 o 
   0  10   3       35.48       28.83      4.07 o 
   1  10   3      444.72      458.55     17.31 o 
   2  10   3      183.93      193.27      7.60 o 
   3  10   3       58.33       54.57      3.97 o 
   4  10   3        3.03        3.00      1.97 o 
   5  10   3        2.42        0.72      1.85 o 
   6  10   3        0.84       -0.49      1.69 o 
   7  10   3       36.59       40.84      3.62 o 
   8  10   3        0.92       -0.61      3.65 o 
   9  10   3       35.85       40.76      7.30 o 
  -8  11   3       10.51        8.82      3.44 o 
  -7  11   3        1.89        1.22      3.65 o 
  -6  11   3        5.65        3.46      2.77 o 
  -5  11   3        3.44        3.79      2.14 o 
  -4  11   3      442.71      456.55     14.98 o 
  -3  11   3      644.04      624.10     19.08 o 
  -2  11   3       38.14       36.82      2.88 o 
  -1  11   3        4.17        3.78      1.58 o 
   0  11   3       16.78       21.39      5.04 o 
   1  11   3       88.00       80.33      4.65 o 
   2  11   3       86.80       87.63      4.92 o 
   3  11   3        3.34        0.87      2.66 o 
   4  11   3        3.32        3.84      1.97 o 
   5  11   3        0.14       -1.50      1.61 o 
   6  11   3       17.73       23.58      3.12 o 
   7  11   3        1.03        0.46      1.97 o 
   8  11   3        0.03       -2.13      3.35 o 
  -7  12   3       21.21       21.92      4.07 o 
  -6  12   3        8.99        5.78      3.01 o 
  -5  12   3       28.66       20.25      3.03 o 
  -4  12   3       65.30       60.64      4.54 o 
  -3  12   3        1.60        0.42      1.97 o 
  -2  12   3        3.28        4.61      1.96 o 
  -1  12   3        3.11        0.47      2.11 o 
   0  12   3       50.12       42.18      3.83 o 
   1  12   3        0.11       -0.20      1.76 o 
   2  12   3        7.06        3.53      2.21 o 
   3  12   3        3.94        2.40      1.97 o 
   4  12   3        4.11        4.42      2.32 o 
   5  12   3        9.91       12.41      2.81 o 
   6  12   3        6.12        6.69      2.46 o 
   7  12   3        0.14       -1.48      1.97 o 
  -6  13   3        2.19       -1.54      2.77 o 
  -5  13   3        0.47       -4.31      3.95 o 
  -4  13   3        2.97        2.98      2.42 o 
  -3  13   3        5.45        4.06      2.46 o 
  -2  13   3        3.08        5.60      2.32 o 
  -1  13   3        0.00        1.22      1.83 o 
   0  13   3        0.04        0.44      1.65 o 
   1  13   3       52.27       40.37      3.86 o 
   2  13   3       60.17       56.67      4.54 o 
   3  13   3        0.71        0.99      1.97 o 
   4  13   3        0.97        1.76      2.21 o 
   5  13   3        1.25        0.68      3.14 o 
   6  13   3       97.23      134.02      7.14 o 
  -5  14   3        0.01       -0.42      2.77 o 
  -4  14   3        6.30        8.49      2.77 o 
  -3  14   3        3.04        3.23      2.32 o 
  -2  14   3        8.38        5.68      2.46 o 
  -1  14   3        1.48        1.22      1.89 o 
   0  14   3       10.52        8.72      2.27 o 
   1  14   3        8.60       12.51      2.40 o 
   2  14   3       41.99       46.10      4.44 o 
   3  14   3        0.95        0.70      2.32 o 
   4  14   3        3.65        3.10      2.41 o 
  -1  15   3        1.06        1.80      2.41 o 
   0  15   3        5.56        3.97      2.27 o 
   1  15   3       37.29       53.31      4.02 o 
 -12   0   4        9.21        8.52      4.87 o 
 -10   0   4        0.99        4.87      3.65 o 
  -8   0   4       11.03        7.69      2.34 o 
  -6   0   4      284.77      310.63     12.25 o 
  -4   0   4      420.43      400.06     11.31 o 
  -2   0   4      523.61      574.72     15.91 o 
   0   0   4     2052.78     1779.47     46.83 o 
   2   0   4      178.59      179.81      5.85 o 
   4   0   4       18.56       17.90      1.39 o 
   6   0   4        0.17        1.65      1.46 o 
   8   0   4       56.58       53.90      7.30 o 
  10   0   4      288.48      287.35     13.12 o 
  12   0   4        0.20        2.43      3.65 o 
 -12   1   4        1.05        0.23      2.77 o 
 -11   1   4        6.21        8.44      5.78 o 
 -10   1   4       68.48       71.09      7.60 o 
  -9   1   4        1.08       -0.37      1.61 o 
  -8   1   4        2.21        1.34      1.28 o 
  -7   1   4        2.91        1.94      1.07 o 
  -6   1   4      232.90      244.34      7.14 o 
  -5   1   4        3.95        0.30      1.29 o 
  -4   1   4        0.48        1.55      0.73 o 
  -3   1   4       30.37       22.60      1.61 o 
  -2   1   4      740.59      689.80     13.32 o 
  -1   1   4     1502.76     1460.24     38.68 o 
   0   1   4       82.79       80.66      4.08 o 
   1   1   4      183.61      207.17      5.26 o 
   2   1   4     1895.97     1831.83     34.19 o 
   3   1   4       76.88       72.12      2.08 o 
   4   1   4      387.47      424.37      9.44 o 
   5   1   4      116.81      102.88      3.94 o 
   6   1   4       95.61       87.37      3.57 o 
   7   1   4       56.93       58.88      3.18 o 
   8   1   4     1417.94     1406.93     33.99 o 
   9   1   4        0.37       -0.54      1.39 o 
  10   1   4        3.77        2.05      1.65 o 
  11   1   4       81.13       82.64     11.21 o 
  12   1   4        0.54       -2.23      1.76 o 
 -12   2   4        5.44        6.39      3.44 o 
 -11   2   4        0.05        2.25      2.77 o 
 -10   2   4        0.79        1.52      2.58 o 
  -9   2   4        1.91        4.11      1.97 o 
  -8   2   4        3.56        4.12      1.39 o 
  -7   2   4        0.32        0.04      1.03 o 
  -6   2   4       34.54       34.20      2.27 o 
  -5   2   4       50.02       51.54      2.10 o 
  -4   2   4       99.78       97.90      5.05 o 
  -3   2   4       26.12       23.35      1.85 o 
  -2   2   4      314.95      322.50      6.65 o 
  -1   2   4      842.62      808.79     15.52 o 
   0   2   4      191.56      202.53      4.43 o 
   1   2   4       36.90       30.27      1.76 o 
   2   2   4        0.01        0.72      0.52 o 
   3   2   4       94.38       91.25      4.13 o 
   4   2   4      701.41      784.94     19.18 o 
   5   2   4      354.06      331.49     10.15 o 
   6   2   4       15.53       18.08      3.83 o 
   7   2   4        9.94       11.09      2.50 o 
   8   2   4       55.16       57.71      3.41 o 
   9   2   4       10.42       10.08      1.96 o 
  10   2   4       34.02       37.16      3.02 o 
  11   2   4       45.07       51.38      3.79 o 
  12   2   4        2.88        3.04      2.11 o 
 -12   3   4       25.08       27.85      5.78 o 
 -11   3   4       42.36       39.43      5.16 o 
 -10   3   4       41.66       32.95      4.73 o 
  -9   3   4       15.11       13.74      2.32 o 
  -8   3   4       18.01       17.49      1.96 o 
  -7   3   4      268.07      282.74      8.20 o 
  -6   3   4        1.07        0.64      1.27 o 
  -5   3   4      574.85      569.27     12.67 o 
  -4   3   4        0.44        0.61      0.73 o 
  -3   3   4      294.22      287.27      6.06 o 
  -2   3   4      247.30      243.35      5.29 o 
  -1   3   4       59.57       66.06      2.71 o 
   0   3   4       24.71       21.99      1.31 o 
   1   3   4        5.64        9.17      0.77 o 
   2   3   4      181.74      154.97      4.22 o 
   3   3   4      770.74      766.96     16.60 o 
   4   3   4      262.25      320.60      6.84 o 
   5   3   4       31.27       27.11      1.85 o 
   6   3   4      250.34      259.48      8.78 o 
   7   3   4       47.55       53.45      3.11 o 
   8   3   4      119.09      117.40      4.79 o 
   9   3   4       76.23       87.03      6.32 o 
  10   3   4       69.29       65.92      3.86 o 
  11   3   4        3.22        2.43      2.11 o 
  12   3   4        0.92        1.10      2.84 o 
 -12   4   4        3.57        2.27      3.20 o 
 -11   4   4        1.27       -0.33      2.77 o 
 -10   4   4      136.39      145.42      8.60 o 
  -9   4   4       41.14       40.96      3.62 o 
  -8   4   4       10.86       13.23      2.32 o 
  -7   4   4       95.24       96.87      4.01 o 
  -6   4   4       66.57       72.67      2.70 o 
  -5   4   4        4.57        3.36      0.85 o 
  -4   4   4       55.51       53.21      2.11 o 
  -3   4   4       80.34       75.17      2.72 o 
  -2   4   4       66.57       69.98      2.12 o 
  -1   4   4       28.49       29.81      2.04 o 
   0   4   4      225.64      202.01      4.59 o 
   1   4   4       14.01       17.66      2.31 o 
   2   4   4        2.43        2.06      0.73 o 
   3   4   4      102.43      102.87      2.80 o 
   4   4   4       59.58       72.95      2.66 o 
   5   4   4      314.27      349.96      9.50 o 
   6   4   4      164.65      145.93      5.71 o 
   7   4   4       13.51        8.78      2.95 o 
   8   4   4       17.14       14.47      1.96 o 
   9   4   4        1.03        0.68      1.34 o 
  10   4   4        0.00        0.09      1.47 o 
  11   4   4       48.87       49.99      6.86 o 
  12   4   4        2.69        2.31      2.32 o 
 -12   5   4       16.82       13.38      3.87 o 
 -11   5   4        8.87       13.38      3.44 o 
 -10   5   4        2.30        2.13      2.58 o 
  -9   5   4        1.10        1.36      1.85 o 
  -8   5   4       67.02       63.40      4.09 o 
  -7   5   4      224.23      225.30      6.99 o 
  -6   5   4      114.53      114.89      4.07 o 
  -5   5   4       93.78       98.58      3.71 o 
  -4   5   4        1.75        3.71      1.05 o 
  -3   5   4        3.87        1.78      0.68 o 
  -2   5   4      259.89      282.46     11.65 o 
  -1   5   4      231.35      234.91      5.31 o 
   0   5   4       27.68       32.82      3.71 o 
   1   5   4      485.70      484.67      9.81 o 
   2   5   4       76.85       76.95      2.39 o 
   3   5   4        5.80        8.89      1.38 o 
   4   5   4      192.44      199.67      8.96 o 
   5   5   4       20.72       23.21      1.73 o 
   6   5   4        1.02       -0.61      1.03 o 
   7   5   4      224.69      202.23      7.73 o 
   8   5   4       41.57       41.04      6.38 o 
   9   5   4       48.39       46.04      3.86 o 
  10   5   4       25.38       25.11      2.74 o 
  11   5   4        0.33        0.08      1.97 o 
 -11   6   4        3.19       -1.22      2.58 o 
 -10   6   4       31.35       35.01      3.95 o 
  -9   6   4        6.40        6.39      2.21 o 
  -8   6   4       53.01       56.98      3.97 o 
  -7   6   4       31.28       30.31      2.14 o 
  -6   6   4       89.61       85.69      3.23 o 
  -5   6   4      289.60      284.18      7.18 o 
  -4   6   4        0.69        0.20      0.67 o 
  -3   6   4        8.38        8.29      1.27 o 
  -2   6   4       17.12       17.00      1.16 o 
  -1   6   4        1.26        4.26      0.81 o 
   0   6   4      209.71      210.01      4.87 o 
   1   6   4      121.48      103.59      3.07 o 
   2   6   4      150.77      153.95      4.26 o 
   3   6   4       37.53       33.58      1.68 o 
   4   6   4       15.60       17.58      1.59 o 
   5   6   4      133.52      123.43      4.07 o 
   6   6   4        1.29       -0.09      1.11 o 
   7   6   4       26.29       21.76      3.98 o 
   8   6   4        0.01        0.00      1.50 o 
   9   6   4        2.21        0.05      2.28 o 
  10   6   4        0.49       -0.61      1.90 o 
  11   6   4       19.15       18.86      5.48 o 
 -11   7   4        6.36        7.30      4.87 o 
 -10   7   4        1.44        1.03      2.77 o 
  -9   7   4       38.85       38.05      3.62 o 
  -8   7   4        2.52        5.07      2.11 o 
  -7   7   4      248.64      258.18      7.06 o 
  -6   7   4        2.99        2.97      1.42 o 
  -5   7   4      155.38      169.44      5.62 o 
  -4   7   4       91.11       94.61      3.72 o 
  -3   7   4       16.40       19.49      1.83 o 
  -2   7   4       53.33       54.73      2.33 o 
  -1   7   4       64.11       55.32      2.37 o 
   0   7   4      452.18      490.83     11.20 o 
   1   7   4        0.96        0.61      0.76 o 
   2   7   4      280.97      285.05      8.34 o 
   3   7   4      142.31      142.78      4.22 o 
   4   7   4        0.52        0.15      1.22 o 
   5   7   4       12.44       15.84      2.91 o 
   6   7   4       40.21       33.87      3.16 o 
   7   7   4      112.17       92.72      4.79 o 
   8   7   4        6.62        3.00      1.97 o 
   9   7   4        9.28       11.90      2.56 o 
  10   7   4        5.95        4.87      3.65 o 
  11   7   4        0.10       -1.83      3.04 o 
 -10   8   4        0.76       -5.48      3.65 o 
  -9   8   4        0.23        3.04      4.26 o 
  -8   8   4       11.98       10.95      4.26 o 
  -7   8   4       12.09       14.02      3.01 o 
  -6   8   4        4.77        3.94      1.85 o 
  -5   8   4       41.29       46.59      5.51 o 
  -4   8   4        0.41       -1.83      1.40 o 
  -3   8   4        0.21       -1.55      1.14 o 
  -2   8   4        6.15        7.00      1.34 o 
  -1   8   4        3.21        1.78      1.03 o 
   0   8   4        6.67        7.24      1.23 o 
   1   8   4       26.44       34.52      3.88 o 
   2   8   4      154.45      160.65      4.88 o 
   3   8   4       64.40       70.51      6.69 o 
   4   8   4        5.89        8.60      2.85 o 
   5   8   4       94.38      106.12      4.40 o 
   6   8   4       24.15       17.40      2.16 o 
   7   8   4       16.12       15.71      2.10 o 
   8   8   4        7.82       12.73      2.46 o 
   9   8   4        4.93        7.75      2.32 o 
  10   8   4        1.40        3.74      2.77 o 
 -10   9   4        7.77        5.48      4.26 o 
  -9   9   4        4.26       -1.22      3.65 o 
  -8   9   4       19.26       17.92      3.64 o 
  -7   9   4        1.16        0.39      2.43 o 
  -6   9   4        0.29        0.20      1.76 o 
  -5   9   4        2.51        4.03      1.97 o 
  -4   9   4       15.81       14.78      2.32 o 
  -3   9   4       17.94       17.17      2.32 o 
  -2   9   4        1.35        2.21      1.28 o 
  -1   9   4        6.70        7.85      1.52 o 
   0   9   4       27.45       33.48      2.50 o 
   1   9   4        0.13        3.65      1.42 o 
   2   9   4      218.27      236.50     21.95 o 
   3   9   4        4.11        2.61      1.42 o 
   4   9   4       50.47       54.84      7.33 o 
   5   9   4       17.56       18.33      3.44 o 
   6   9   4        9.37        9.13      2.58 o 
   7   9   4       14.10       12.41      3.20 o 
   8   9   4       31.93       39.17      4.50 o 
   9   9   4        0.07        4.26      3.65 o 
  -9  10   4       16.36        5.48      4.87 o 
  -8  10   4        0.87        2.06      2.77 o 
  -7  10   4        3.48        4.49      2.77 o 
  -6  10   4       39.32       42.44      6.20 o 
  -5  10   4       37.67       37.86      3.51 o 
  -4  10   4       26.73       27.49      3.16 o 
  -3  10   4       15.34       15.54      3.09 o 
  -2  10   4        7.91        5.97      1.67 o 
  -1  10   4        0.01       -2.06      1.37 o 
   0  10   4        0.44        0.46      1.52 o 
   1  10   4       22.22       22.48      2.72 o 
   2  10   4       63.05       64.31      3.52 o 
   3  10   4        2.79        2.84      2.11 o 
   4  10   4      120.86      119.85      6.88 o 
   5  10   4       41.87       42.91      3.62 o 
   6  10   4       30.29       26.57      3.27 o 
   7  10   4        9.56        8.31      2.46 o 
   8  10   4        6.41        4.87      4.26 o 
   9  10   4        3.27        7.30      4.26 o 
  -8  11   4        8.60        7.30      3.44 o 
  -7  11   4        8.43       10.52      3.64 o 
  -6  11   4        2.37       -0.14      2.77 o 
  -5  11   4        0.30       -0.81      2.11 o 
  -4  11   4       85.86       83.05      5.03 o 
  -3  11   4        0.88        0.20      1.76 o 
  -2  11   4        2.26        1.01      1.76 o 
  -1  11   4        0.79        0.15      1.52 o 
   0  11   4       30.12       32.05      2.81 o 
   1  11   4       33.83       29.07      2.71 o 
   2  11   4       34.24       33.94      2.85 o 
   3  11   4      102.72      100.21      5.62 o 
   4  11   4        9.52        9.13      2.46 o 
   5  11   4        6.18        3.29      2.21 o 
   6  11   4        5.71       12.81      2.56 o 
   7  11   4        4.67        6.69      2.46 o 
   8  11   4        0.52       -1.22      2.34 o 
  -7  12   4        0.80        0.00      3.01 o 
  -6  12   4        2.83        7.30      4.26 o 
  -5  12   4       12.64       11.36      2.81 o 
  -4  12   4       49.30       46.83      4.19 o 
  -3  12   4       47.93       39.70      6.56 o 
  -2  12   4        2.71        1.83      2.11 o 
  -1  12   4       44.90       41.90      3.14 o 
   0  12   4       17.50       22.31      2.65 o 
   1  12   4        5.72        3.40      1.75 o 
   2  12   4        0.09       -1.22      1.47 o 
   3  12   4        0.69       -0.29      1.85 o 
   4  12   4        4.59        4.81      2.28 o 
   5  12   4        5.44        6.49      2.46 o 
   6  12   4       12.10       12.75      2.91 o 
   7  12   4       48.88       63.54      4.92 o 
  -6  13   4        3.84        0.00      2.92 o 
  -5  13   4        1.40        0.43      2.21 o 
  -4  13   4        1.65        1.41      2.32 o 
  -3  13   4        2.05       -0.87      1.97 o 
  -2  13   4       25.02       20.89      3.27 o 
  -1  13   4       10.76       15.13      3.28 o 
   0  13   4        0.58       -0.69      1.65 o 
   1  13   4       34.18       28.95      2.94 o 
   2  13   4        1.93        2.25      2.21 o 
   3  13   4        1.16       -1.01      2.11 o 
   4  13   4        4.35        7.96      2.56 o 
   5  13   4        0.51        2.53      2.32 o 
  -4  14   4        0.15        0.00      2.46 o 
  -3  14   4        2.30       -0.64      2.21 o 
  -2  14   4        0.31       -1.22      2.11 o 
  -1  14   4        0.02       -1.29      1.97 o 
   0  14   4       11.74       10.11      2.40 o 
   1  14   4        6.16        4.05      2.02 o 
   2  14   4        0.13       -1.06      2.21 o 
   3  14   4        0.53        1.42      2.46 o 
   4  14   4        0.97        0.61      2.46 o 
 -11   0   5       98.84      110.11     10.95 o 
  -9   0   5       40.98       47.36      4.67 o 
  -7   0   5        0.35        2.97      1.90 o 
  -5   0   5      141.49      127.51      6.45 o 
  -3   0   5    15350.18    15194.72    483.67 o 
  -1   0   5        8.22        6.36      1.08 o 
   1   0   5        0.82        2.00      0.90 o 
   3   0   5     1207.17     1258.87     34.06 o 
   5   0   5      417.85      408.30     15.49 o 
   7   0   5      658.35      645.47     33.46 o 
   9   0   5      103.43      104.64      9.73 o 
 -12   1   5       14.35       10.02      5.48 o 
 -11   1   5       76.41       84.58      6.88 o 
 -10   1   5        2.75        4.26      2.58 o 
  -9   1   5        0.13        0.54      1.69 o 
  -8   1   5        0.38       -1.83      1.22 o 
  -7   1   5      348.31      356.35     10.02 o 
  -6   1   5        0.34       -0.16      0.97 o 
  -5   1   5       20.14       16.34      1.73 o 
  -4   1   5       89.06      100.78      3.22 o 
  -3   1   5      315.31      345.83      7.22 o 
  -2   1   5      833.13      794.58     15.43 o 
  -1   1   5       50.69       55.64      1.95 o 
   0   1   5      680.91      659.70     12.95 o 
   1   1   5      159.37      141.78      3.52 o 
   2   1   5       31.02       21.78      2.60 o 
   3   1   5      140.22      148.61      3.75 o 
   4   1   5       45.20       45.03      1.74 o 
   5   1   5        7.07        9.71      1.76 o 
   6   1   5       48.64       42.94      2.71 o 
   7   1   5      976.70      967.48     27.74 o 
   8   1   5      183.86      191.76     19.16 o 
   9   1   5        3.96        5.78      2.58 o 
  10   1   5        6.75        4.66      2.39 o 
  11   1   5       56.20       57.08      4.99 o 
  12   1   5        3.24        7.74      2.68 o 
 -12   2   5      118.91      117.41     11.56 o 
 -11   2   5       17.67       22.51      4.30 o 
 -10   2   5        0.30        2.43      2.58 o 
  -9   2   5        2.14        4.37      1.97 o 
  -8   2   5      160.28      150.46      5.53 o 
  -7   2   5        1.13        1.41      1.28 o 
  -6   2   5       61.15       63.59      3.04 o 
  -5   2   5       85.58       84.51      3.35 o 
  -4   2   5      437.97      457.54     10.33 o 
  -3   2   5      106.22      126.58      3.22 o 
  -2   2   5      139.41      129.62      3.68 o 
  -1   2   5       73.38       60.95      1.97 o 
   0   2   5        0.35       -0.16      0.58 o 
   1   2   5      261.81      253.22      5.54 o 
   2   2   5     2947.87     2865.83     53.27 o 
   3   2   5      246.38      251.17     10.52 o 
   4   2   5       82.24       77.19      2.75 o 
   5   2   5      140.48      123.96      3.87 o 
   6   2   5     1486.05     1466.84     34.98 o 
   7   2   5        3.93        1.42      1.76 o 
   8   2   5       46.72       52.41      7.60 o 
   9   2   5       72.94       78.52      8.82 o 
  10   2   5        0.50        1.83      1.97 o 
  11   2   5        4.99        4.42      2.32 o 
  12   2   5        1.02        4.87      3.01 o 
 -12   3   5       71.42       64.12      6.66 o 
 -11   3   5      203.53      206.24     15.82 o 
 -10   3   5        0.09        1.22      2.58 o 
  -9   3   5       27.86       35.20      3.48 o 
  -8   3   5       33.52       30.48      2.57 o 
  -7   3   5      137.90      137.16      5.01 o 
  -6   3   5       71.65       71.08      3.35 o 
  -5   3   5       43.06       43.92      2.16 o 
  -4   3   5      304.77      292.57      7.72 o 
  -3   3   5      174.34      168.36      4.62 o 
  -2   3   5       86.23       76.32      3.04 o 
  -1   3   5       11.29        9.34      0.89 o 
   0   3   5       27.55       21.03      1.19 o 
   1   3   5       94.89       94.81      2.69 o 
   2   3   5     1009.60     1030.35     23.22 o 
   3   3   5      932.62      997.07     19.24 o 
   4   3   5        4.08        3.43      0.95 o 
   5   3   5      294.40      280.97      7.12 o 
   6   3   5       44.28       39.47      2.71 o 
   7   3   5      277.79      266.30      9.60 o 
   8   3   5       25.50       17.51      2.56 o 
   9   3   5        1.12        2.43      2.15 o 
  10   3   5       63.47       59.58      7.00 o 
  11   3   5        0.54        0.28      3.65 o 
 -11   4   5        0.02        3.95      3.01 o 
 -10   4   5        1.82        0.84      2.05 o 
  -9   4   5        1.88        0.87      2.66 o 
  -8   4   5       37.85       39.07      2.96 o 
  -7   4   5      183.02      177.71      6.00 o 
  -6   4   5      174.81      170.54      5.62 o 
  -5   4   5        6.56        4.33      1.01 o 
  -4   4   5       55.20       62.22      2.43 o 
  -3   4   5      173.32      168.18      4.62 o 
  -2   4   5      247.91      240.78      5.94 o 
  -1   4   5       68.98       69.41      2.48 o 
   0   4   5       92.65       94.60      2.71 o 
   1   4   5      192.83      233.28      5.34 o 
   2   4   5       16.09       17.93      1.82 o 
   3   4   5       20.95       23.37      2.54 o 
   4   4   5       72.73       71.02      3.21 o 
   5   4   5       41.17       36.01      2.11 o 
   6   4   5       31.58       25.17      2.27 o 
   7   4   5      120.08       99.66      5.18 o 
   8   4   5       22.01       23.81      2.91 o 
   9   4   5       58.39       55.30      4.09 o 
  10   4   5        2.84       -1.83      2.15 o 
  11   4   5       27.01       38.83      4.73 o 
 -11   5   5        1.81        3.65      3.01 o 
 -10   5   5        2.14        1.62      2.11 o 
  -9   5   5       25.69       26.57      3.27 o 
  -8   5   5       40.89       47.16      3.18 o 
  -7   5   5        8.84        7.55      1.65 o 
  -6   5   5      236.28      228.30      7.07 o 
  -5   5   5        7.50        7.15      1.13 o 
  -4   5   5        0.41       -0.50      0.73 o 
  -3   5   5      371.46      369.62      8.87 o 
  -2   5   5       96.04       92.37      4.17 o 
  -1   5   5      116.05      110.42      3.09 o 
   0   5   5        3.30        2.94      0.90 o 
   1   5   5        8.91        5.09      0.93 o 
   2   5   5      937.50      966.08     18.91 o 
   3   5   5      109.54      113.49      3.26 o 
   4   5   5      178.52      177.80      5.06 o 
   5   5   5       48.24       47.41      2.80 o 
   6   5   5       26.91       23.63      1.86 o 
   7   5   5        0.93        0.37      1.34 o 
   8   5   5      113.43      102.28      5.27 o 
   9   5   5        4.42        3.33      1.92 o 
  10   5   5       77.78       79.47      5.27 o 
  11   5   5       75.99      105.42      5.97 o 
 -11   6   5        0.08        1.36      2.77 o 
 -10   6   5        5.61        5.44      2.21 o 
  -9   6   5      108.07      103.02      5.62 o 
  -8   6   5        3.04        3.15      2.70 o 
  -7   6   5       65.51       69.13      3.49 o 
  -6   6   5        8.93        9.50      1.45 o 
  -5   6   5      159.39      157.48      4.73 o 
  -4   6   5      206.18      203.65      7.53 o 
  -3   6   5        6.28        5.77      1.18 o 
  -2   6   5      277.41      288.80      6.40 o 
  -1   6   5        9.40       10.55      1.26 o 
   0   6   5      144.09      140.34      3.76 o 
   1   6   5      125.79      129.24      4.12 o 
   2   6   5       27.86       31.49      1.66 o 
   3   6   5       69.49       75.56      3.63 o 
   4   6   5       47.08       50.27      2.48 o 
   5   6   5       19.60       17.37      1.73 o 
   6   6   5       30.67       36.10      3.85 o 
   7   6   5       10.87       11.55      1.96 o 
   8   6   5       26.76       25.85      2.63 o 
   9   6   5       19.01       21.35      2.54 o 
  10   6   5        9.28       12.78      2.81 o 
  11   6   5        0.82        4.61      2.92 o 
 -10   7   5       12.59       16.11      3.64 o 
  -9   7   5       32.59       38.48      4.87 o 
  -8   7   5      243.73      259.86     12.04 o 
  -7   7   5       16.23       21.90      2.87 o 
  -6   7   5       35.40       35.57      2.71 o 
  -5   7   5        6.84        5.85      1.58 o 
  -4   7   5        7.74        8.28      1.58 o 
  -3   7   5       71.90       84.02      4.57 o 
  -2   7   5       48.82       60.62      2.60 o 
  -1   7   5      222.19      249.15      8.24 o 
   0   7   5      176.50      178.43      5.06 o 
   1   7   5        0.23       -0.91      1.13 o 
   2   7   5       14.72       15.16      1.65 o 
   3   7   5       23.07       29.15      2.05 o 
   4   7   5      313.14      325.76      9.35 o 
   5   7   5        4.42        2.60      1.39 o 
   6   7   5      135.66      111.62      4.62 o 
   7   7   5        1.14       -0.23      1.61 o 
   8   7   5        3.80        6.98      2.32 o 
   9   7   5        4.60        3.92      2.52 o 
  10   7   5        0.23       -0.61      2.11 o 
 -10   8   5       46.65       45.63      7.91 o 
  -9   8   5      105.22      118.02     10.95 o 
  -8   8   5        0.35       -0.61      3.65 o 
  -7   8   5        1.47        1.22      2.15 o 
  -6   8   5      106.21      113.22      5.44 o 
  -5   8   5       95.35       99.55      5.16 o 
  -4   8   5       33.12       38.02      3.77 o 
  -3   8   5       43.37       47.91      2.81 o 
  -2   8   5        0.32       -1.67      1.11 o 
  -1   8   5      154.09      163.45      4.88 o 
   0   8   5       66.90       68.63      2.92 o 
   1   8   5        0.13       -1.14      1.01 o 
   2   8   5      215.37      214.93      9.96 o 
   3   8   5      444.55      467.95     14.52 o 
   4   8   5      108.11      106.17      4.48 o 
   5   8   5      222.28      202.89      6.84 o 
   6   8   5       19.19       13.43      2.02 o 
   7   8   5        0.84        0.30      1.50 o 
   8   8   5       15.55       18.31      2.81 o 
   9   8   5       11.33       14.87      2.81 o 
  10   8   5        7.25       10.95      3.44 o 
  -9   9   5       21.00       21.90      6.08 o 
  -8   9   5       62.43       63.88      8.52 o 
  -7   9   5       33.11       37.35      4.50 o 
  -6   9   5        5.44        5.54      2.32 o 
  -5   9   5      100.52      113.24      5.60 o 
  -4   9   5        0.05        1.18      1.71 o 
  -3   9   5       15.27       13.85      2.32 o 
  -2   9   5        0.60       -1.42      1.40 o 
  -1   9   5        1.59        4.01      1.42 o 
   0   9   5       26.36       28.80      2.52 o 
   1   9   5      784.37      826.22     20.68 o 
   2   9   5        0.30        0.01      1.47 o 
   3   9   5       38.26       34.15      3.38 o 
   4   9   5      353.02      371.01     31.03 o 
   5   9   5       18.87       22.08      5.48 o 
   6   9   5       20.82       20.68      2.81 o 
   7   9   5       30.26       33.14      4.07 o 
   8   9   5        8.92        7.91      3.01 o 
   9   9   5        5.04        8.21      3.44 o 
  -8  10   5        1.14        1.22      4.26 o 
  -7  10   5       14.37       14.17      3.64 o 
  -6  10   5      303.71      330.76     14.41 o 
  -5  10   5        0.30        0.27      1.97 o 
  -4  10   5        1.40        2.03      2.11 o 
  -3  10   5       16.71       18.38      2.68 o 
  -2  10   5        0.16       -1.01      1.76 o 
  -1  10   5      152.63      149.61      5.53 o 
   0  10   5      543.85      555.16     14.82 o 
   1  10   5        5.16        4.25      1.84 o 
   2  10   5        0.28        0.14      1.42 o 
   3  10   5        3.03        3.04      2.11 o 
   4  10   5       48.71       58.69      4.44 o 
   5  10   5       43.91       43.68      3.86 o 
   6  10   5        4.09        5.23      2.21 o 
   7  10   5        7.00       12.69      3.20 o 
   8  10   5       99.82      115.59     10.95 o 
  -8  11   5        1.01        0.00      3.65 o 
  -7  11   5        0.05       -3.65      2.58 o 
  -6  11   5       26.83       21.72      3.27 o 
  -5  11   5      130.97      152.68      7.25 o 
  -4  11   5        7.07        6.11      2.87 o 
  -3  11   5        0.00       -0.72      1.85 o 
  -2  11   5        2.22        1.79      2.05 o 
  -1  11   5        8.21        6.17      2.21 o 
   0  11   5        0.07       -0.79      1.47 o 
   1  11   5       61.06       62.16      3.61 o 
   2  11   5        6.31        8.35      1.96 o 
   3  11   5       24.50       22.12      3.03 o 
   4  11   5       29.25       32.03      3.51 o 
   5  11   5        0.35        1.33      1.97 o 
   6  11   5        6.54        9.04      2.68 o 
   7  11   5        0.66       -0.87      1.97 o 
  -6  12   5        0.01       -1.31      2.32 o 
  -5  12   5       10.03        7.00      2.68 o 
  -4  12   5        1.67        4.75      2.41 o 
  -3  12   5        6.56        8.37      3.12 o 
  -2  12   5        3.87        2.01      2.21 o 
  -1  12   5       86.69       83.28      5.14 o 
   0  12   5        2.68        4.89      1.96 o 
   1  12   5        8.45       10.48      2.27 o 
   2  12   5        0.51       -2.78      1.85 o 
   3  12   5       14.82       21.32      3.16 o 
   4  12   5       11.96       15.92      3.70 o 
   5  12   5        4.02        8.83      2.56 o 
   6  12   5        0.84        0.90      2.32 o 
  -5  13   5        0.05       -1.73      2.32 o 
  -4  13   5        4.43        4.73      2.68 o 
  -3  13   5        0.00       -3.16      2.11 o 
  -2  13   5       14.25       11.09      2.91 o 
  -1  13   5       29.98       30.65      3.96 o 
   0  13   5       25.35       26.58      3.02 o 
   1  13   5        2.88        3.97      2.04 o 
   2  13   5        0.36       -1.01      2.11 o 
   3  13   5        2.11       -2.17      1.97 o 
   4  13   5       10.28       10.14      2.81 o 
   5  13   5       10.19       12.89      3.16 o 
  -3  14   5        0.06       -1.34      2.32 o 
  -2  14   5        2.09        2.48      2.58 o 
  -1  14   5        5.54       11.04      2.94 o 
   0  14   5        1.19        3.32      2.41 o 
   1  14   5        7.10        4.70      2.35 o 
   2  14   5        0.00       -1.42      2.46 o 
 -10   0   6       14.45       18.25      5.48 o 
  -8   0   6       10.40       14.63      3.20 o 
  -6   0   6      337.90      331.89     13.55 o 
  -4   0   6      172.09      171.31      7.95 o 
  -2   0   6     6469.18     6399.48    166.46 o 
   0   0   6        8.74        9.10      3.87 o 
   2   0   6      120.07      128.86      4.89 o 
   4   0   6       74.48       71.26      3.39 o 
   6   0   6      214.41      230.30     10.32 o 
   8   0   6     1171.50     1138.42     40.00 o 
  10   0   6        6.59        5.60      3.20 o 
 -11   1   6        0.11        1.65      3.35 o 
 -10   1   6       13.00       10.65      3.44 o 
  -9   1   6        5.16        5.48      1.89 o 
  -8   1   6      135.09      132.06      5.24 o 
  -7   1   6       56.06       56.24      3.24 o 
  -6   1   6        0.98        0.93      1.28 o 
  -5   1   6        1.84        0.00      1.22 o 
  -4   1   6      335.21      347.20      9.58 o 
  -3   1   6      750.05      724.65     17.87 o 
  -2   1   6     2780.12     2778.13     56.74 o 
  -1   1   6       57.71       63.97      4.85 o 
   0   1   6       40.15       37.39      1.70 o 
   1   1   6        6.51        5.36      0.84 o 
   2   1   6       58.91       68.95      2.35 o 
   3   1   6        6.71        3.59      0.82 o 
   4   1   6       31.59       29.91      2.12 o 
   5   1   6        2.03        3.30      1.28 o 
   6   1   6      642.32      645.44     18.18 o 
   7   1   6      761.19      727.40     18.86 o 
   8   1   6        2.09        2.56      1.79 o 
   9   1   6       24.03       26.93      2.78 o 
  10   1   6       47.83       47.63      3.92 o 
  11   1   6        4.92       11.07      2.47 o 
 -11   2   6       98.63      108.32      7.74 o 
 -10   2   6        1.70        1.98      2.21 o 
  -9   2   6        6.17        6.53      1.89 o 
  -8   2   6        4.70        1.88      1.58 o 
  -7   2   6      186.47      187.68      6.39 o 
  -6   2   6        0.01       -0.37      1.11 o 
  -5   2   6        0.62        0.09      1.11 o 
  -4   2   6        9.91       11.54      1.58 o 
  -3   2   6        8.39       10.14      1.22 o 
  -2   2   6     2967.69     2957.73     60.27 o 
  -1   2   6     1872.40     1965.97     37.00 o 
   0   2   6      229.25      250.74      5.71 o 
   1   2   6       82.94       82.94      2.56 o 
   2   2   6        3.94        6.14      0.96 o 
   3   2   6       16.38       13.49      1.83 o 
   4   2   6      141.14      141.12      4.27 o 
   5   2   6       97.85       94.54      6.76 o 
   6   2   6       57.91       60.19      5.97 o 
   7   2   6      398.23      414.97     11.71 o 
   8   2   6       40.10       40.87      3.18 o 
   9   2   6        0.08        0.83      1.65 o 
  10   2   6        2.08        0.76      1.83 o 
  11   2   6       14.14       21.29      2.96 o 
 -11   3   6       61.20       63.48      8.21 o 
 -10   3   6        4.63        3.97      2.32 o 
  -9   3   6        6.71        6.21      2.55 o 
  -8   3   6        5.47        5.53      1.65 o 
  -7   3   6        5.16        3.46      1.65 o 
  -6   3   6        1.36        0.42      1.28 o 
  -5   3   6       48.26       51.94      2.81 o 
  -4   3   6       18.04       13.36      1.33 o 
  -3   3   6      106.61      112.85      3.62 o 
  -2   3   6      214.76      216.71      5.56 o 
  -1   3   6      176.32      184.78      4.54 o 
   0   3   6      122.83      124.74      3.47 o 
   1   3   6      367.08      370.82      8.80 o 
   2   3   6     2756.36     2905.93     54.26 o 
   3   3   6       53.75       59.05      2.81 o 
   4   3   6        0.32       -0.12      1.05 o 
   5   3   6      251.27      250.43      6.73 o 
   6   3   6       81.37       73.09      4.48 o 
   7   3   6      221.47      207.18      7.07 o 
   8   3   6      120.25      117.89      5.01 o 
   9   3   6       10.24       13.41      2.35 o 
  10   3   6       35.79       36.24      3.33 o 
  11   3   6       10.99        8.84      2.57 o 
 -11   4   6      173.51      188.19     14.30 o 
 -10   4   6       31.54       34.36      3.83 o 
  -9   4   6        3.59        4.32      2.21 o 
  -8   4   6       14.70       11.50      2.46 o 
  -7   4   6       32.65       34.41      2.81 o 
  -6   4   6       10.00       10.00      1.79 o 
  -5   4   6        3.19        1.76      1.28 o 
  -4   4   6        0.92        0.24      0.90 o 
  -3   4   6      663.63      683.98     15.23 o 
  -2   4   6       76.40       78.80      2.55 o 
  -1   4   6       58.03       50.64      2.01 o 
   0   4   6       28.79       26.32      1.79 o 
   1   4   6      163.39      163.46      4.13 o 
   2   4   6      106.21      126.41      5.67 o 
   3   4   6      471.30      485.56     10.21 o 
   4   4   6       79.56       81.71      3.15 o 
   5   4   6       24.41       23.98      1.97 o 
   6   4   6       32.52       36.01      2.84 o 
   7   4   6        7.52        7.15      1.83 o 
   8   4   6      111.19       99.59      4.63 o 
   9   4   6        9.01        9.91      2.19 o 
  10   4   6        0.01        1.16      1.85 o 
  11   4   6        5.84        6.08      2.63 o 
 -11   5   6        3.45        6.89      3.20 o 
 -10   5   6       13.97       15.48      3.03 o 
  -9   5   6        1.34        1.46      2.21 o 
  -8   5   6        9.07        8.82      1.96 o 
  -7   5   6       42.27       36.52      2.78 o 
  -6   5   6       89.48       89.82      3.95 o 
  -5   5   6       35.49       41.15      2.39 o 
  -4   5   6       83.69       86.14      3.15 o 
  -3   5   6       98.19      107.30      3.69 o 
  -2   5   6       95.38       89.07      3.15 o 
  -1   5   6       22.12       25.14      1.50 o 
   0   5   6       75.33       81.21      2.72 o 
   1   5   6       62.20       64.41      4.67 o 
   2   5   6        0.87        0.91      0.81 o 
   3   5   6      103.94      116.50      3.45 o 
   4   5   6        1.87       -0.59      1.05 o 
   5   5   6       80.03       86.21      3.35 o 
   6   5   6       81.49       87.72      4.02 o 
   7   5   6      124.83      114.86      4.77 o 
   8   5   6       39.83       37.41      3.09 o 
   9   5   6       20.35       28.21      2.96 o 
  10   5   6       20.04       31.08      3.14 o 
 -10   6   6        5.26        5.68      2.46 o 
  -9   6   6        6.07        5.69      2.56 o 
  -8   6   6      153.80      163.64      6.14 o 
  -7   6   6      105.46      109.58      4.63 o 
  -6   6   6       78.53       70.09      3.41 o 
  -5   6   6       35.51       38.78      2.33 o 
  -4   6   6       28.34       37.17      2.27 o 
  -3   6   6      148.27      157.28      4.78 o 
  -2   6   6       90.38       97.07      4.22 o 
  -1   6   6       68.00       81.46      2.75 o 
   0   6   6       21.30       24.08      1.73 o 
   1   6   6        4.89        4.04      1.06 o 
   2   6   6       10.41       14.02      1.35 o 
   3   6   6       72.08       86.81      3.25 o 
   4   6   6       45.69       44.24      2.60 o 
   5   6   6        3.22        2.98      1.26 o 
   6   6   6      111.21      100.36      4.40 o 
   7   6   6       58.92       48.33      4.74 o 
   8   6   6       52.80       44.99      3.97 o 
   9   6   6       18.50       10.84      2.56 o 
  10   6   6       55.74       67.70      6.06 o 
 -10   7   6       16.52       22.66      4.30 o 
  -9   7   6       78.29       84.53      6.66 o 
  -8   7   6      116.17      120.67      7.52 o 
  -7   7   6        0.31        1.79      1.85 o 
  -6   7   6        1.74        0.26      1.50 o 
  -5   7   6        0.59        0.30      1.22 o 
  -4   7   6       12.58       11.46      1.83 o 
  -3   7   6        5.76        5.78      1.52 o 
  -2   7   6      196.06      206.63      6.53 o 
  -1   7   6      173.16      174.20      5.11 o 
   0   7   6      103.85      100.73      3.64 o 
   1   7   6      228.91      243.23      7.37 o 
   2   7   6        0.14       -0.57      1.01 o 
   3   7   6      476.41      484.12     13.00 o 
   4   7   6       56.26       59.41      3.92 o 
   5   7   6       52.80       38.02      2.85 o 
   6   7   6      126.95      105.14      4.71 o 
   7   7   6       65.81       73.53      4.67 o 
   8   7   6        0.46        0.36      1.85 o 
   9   7   6        2.20        0.01      2.05 o 
  10   7   6       48.26       55.26      4.90 o 
  -9   8   6       11.04       12.17      5.48 o 
  -8   8   6       20.16       15.82      5.48 o 
  -7   8   6        0.70        2.11      1.83 o 
  -6   8   6        3.72        5.91      1.73 o 
  -5   8   6       22.36       28.27      2.57 o 
  -4   8   6       12.82       14.87      2.04 o 
  -3   8   6       11.26       10.19      1.83 o 
  -2   8   6        3.42        3.35      1.52 o 
  -1   8   6       41.57       39.51      2.41 o 
   0   8   6       36.96       37.07      2.33 o 
   1   8   6      258.83      264.10     12.96 o 
   2   8   6      245.77      255.43      7.90 o 
   3   8   6      268.11      282.10      9.95 o 
   4   8   6      172.41      175.79      6.23 o 
   5   8   6       35.05       26.06      3.42 o 
   6   8   6       44.96       35.97      3.02 o 
   7   8   6        6.04       11.39      2.46 o 
   8   8   6        8.23       10.84      2.56 o 
   9   8   6        0.04        0.12      2.21 o 
  -9   9   6        0.09        0.61      4.26 o 
  -8   9   6        5.67        8.52      4.87 o 
  -7   9   6        1.62        0.00      2.58 o 
  -6   9   6       91.25       86.42      5.03 o 
  -5   9   6        0.63       -0.11      1.85 o 
  -4   9   6       18.99       15.99      2.68 o 
  -3   9   6        0.13       -0.41      1.76 o 
  -2   9   6        7.25        8.58      2.21 o 
  -1   9   6       18.17       15.81      2.56 o 
   0   9   6      283.41      310.51     13.00 o 
   1   9   6      585.04      614.92     16.11 o 
   2   9   6        8.68        7.23      1.85 o 
   3   9   6      239.10      259.43     12.11 o 
   4   9   6      354.63      356.72     15.06 o 
   5   9   6       39.53       57.09      4.32 o 
   6   9   6        0.28        2.00      1.85 o 
   7   9   6        4.78        4.40      2.77 o 
   8   9   6       23.08       24.06      4.07 o 
  -8  10   6        0.43       -3.04      4.26 o 
  -7  10   6        1.61        2.53      2.77 o 
  -6  10   6       24.11       25.24      3.65 o 
  -5  10   6      125.42      139.21      6.78 o 
  -4  10   6       65.08       64.65      5.34 o 
  -3  10   6       41.79       52.71      4.21 o 
  -2  10   6        3.79        6.49      2.46 o 
  -1  10   6        5.51        5.66      2.21 o 
   0  10   6       16.53       20.20      2.50 o 
   1  10   6      154.28      162.86      7.41 o 
   2  10   6        0.06       -2.48      1.85 o 
   3  10   6        6.49        4.80      2.32 o 
   4  10   6      127.02      133.17      7.44 o 
   5  10   6       84.15       81.68      5.03 o 
   6  10   6       47.16       43.44      4.93 o 
   7  10   6        4.15       11.56      4.87 o 
   8  10   6        1.37        4.26      4.26 o 
  -7  11   6        0.62       -3.04      3.65 o 
  -6  11   6      163.61      151.70     12.67 o 
  -5  11   6        5.64       12.19      2.91 o 
  -4  11   6       60.03       66.32      4.92 o 
  -3  11   6        0.25        2.56      2.21 o 
  -2  11   6        3.11        1.70      2.21 o 
  -1  11   6        2.74        3.48      2.28 o 
   0  11   6        9.02        8.00      1.96 o 
   1  11   6        0.15       -1.64      1.58 o 
   2  11   6        7.36        5.36      2.89 o 
   3  11   6        0.18        0.57      1.97 o 
   4  11   6        0.04        3.01      2.21 o 
   5  11   6       14.45       12.81      2.81 o 
   6  11   6        1.98        0.71      2.05 o 
   7  11   6        0.99        0.66      2.77 o 
  -6  12   6        0.49        0.41      2.46 o 
  -5  12   6       79.77       82.02      7.00 o 
  -4  12   6      102.49       96.16      7.09 o 
  -3  12   6        3.36        4.01      2.41 o 
  -2  12   6        1.61        2.43      2.46 o 
  -1  12   6        3.81        3.46      2.41 o 
   0  12   6       21.19       24.90      3.38 o 
   1  12   6        1.22        0.54      1.85 o 
   2  12   6        0.50       -0.38      1.97 o 
   3  12   6        0.12        0.49      2.21 o 
   4  12   6        4.83        2.10      2.28 o 
   5  12   6       40.92       47.82      4.44 o 
  -4  13   6        0.83        0.82      2.56 o 
  -3  13   6        0.57       -2.95      1.97 o 
  -2  13   6        1.42       -0.15      2.21 o 
  -1  13   6       45.03       47.71      4.54 o 
   0  13   6        0.14       -1.37      1.97 o 
   1  13   6        8.43       12.67      2.86 o 
   2  13   6        4.47        6.61      3.03 o 
   3  13   6        0.61       -0.94      2.21 o 
   4  13   6        1.72        5.89      2.68 o 
 -11   0   7       10.66       19.47      6.08 o 
  -9   0   7       14.75        6.69      3.01 o 
  -7   0   7      124.73      132.80      7.31 o 
  -5   0   7      305.87      292.84     12.25 o 
  -3   0   7      427.71      448.49     16.99 o 
  -1   0   7      267.86      254.67      8.42 o 
   1   0   7      124.99      120.19      4.89 o 
   3   0   7       65.86       71.74      3.58 o 
   5   0   7        4.17        3.95      2.15 o 
   7   0   7      929.69      897.56     35.89 o 
   9   0   7       74.72       66.93      6.02 o 
  11   0   7        3.96        3.04      3.44 o 
 -11   1   7        0.72        2.15      4.26 o 
 -10   1   7        0.91        0.16      2.32 o 
  -9   1   7        7.54        8.19      2.36 o 
  -8   1   7        0.02        0.58      1.58 o 
  -7   1   7       10.62       14.99      2.13 o 
  -6   1   7       88.14       95.24      4.26 o 
  -5   1   7       23.30       21.35      2.27 o 
  -4   1   7       19.27       18.86      2.04 o 
  -3   1   7       42.87       51.41      2.88 o 
  -2   1   7        4.84        6.34      1.00 o 
  -1   1   7      293.06      282.70      6.45 o 
   0   1   7      206.58      195.68      5.94 o 
   1   1   7       36.32       33.94      1.90 o 
   2   1   7       22.63       23.99      2.12 o 
   3   1   7       52.44       52.97      2.17 o 
   4   1   7      110.87      116.08      3.86 o 
   5   1   7       45.27       49.59      3.26 o 
   6   1   7       12.95       20.94      4.04 o 
   7   1   7        3.26        5.87      1.96 o 
   8   1   7       30.83       34.17      3.04 o 
   9   1   7        2.69        5.33      2.04 o 
  10   1   7       56.17       63.59      4.40 o 
  11   1   7        5.17       11.50      2.71 o 
 -11   2   7        1.11        2.88      3.20 o 
 -10   2   7        1.46       -1.28      2.21 o 
  -9   2   7        9.31        5.99      1.96 o 
  -8   2   7       17.03       19.88      3.63 o 
  -7   2   7        0.19       -0.79      1.42 o 
  -6   2   7       17.69       19.77      2.37 o 
  -5   2   7       23.73       24.48      2.81 o 
  -4   2   7       63.22       52.01      2.96 o 
  -3   2   7      162.94      179.04      5.09 o 
  -2   2   7      216.55      225.29      7.26 o 
  -1   2   7       30.37       28.91      1.70 o 
   0   2   7      122.27      114.82      3.35 o 
   1   2   7      380.03      371.92      8.11 o 
   2   2   7      207.72      205.14      5.08 o 
   3   2   7      170.70      167.29      4.40 o 
   4   2   7       47.22       45.17      2.38 o 
   5   2   7      311.97      301.89      8.97 o 
   6   2   7       13.14       12.70      2.16 o 
   7   2   7      241.96      239.49      7.99 o 
   8   2   7       67.74       75.64      4.39 o 
   9   2   7        0.08        1.51      1.70 o 
  10   2   7        1.79        2.34      2.37 o 
 -11   3   7        0.30        4.06      3.20 o 
 -10   3   7        3.55        5.74      2.56 o 
  -9   3   7        0.13       -2.14      1.42 o 
  -8   3   7        7.05        7.65      2.02 o 
  -7   3   7       16.40       17.82      2.35 o 
  -6   3   7        5.80        2.52      1.65 o 
  -5   3   7        5.58        5.72      1.65 o 
  -4   3   7        3.82        3.94      1.42 o 
  -3   3   7       46.28       48.34      2.38 o 
  -2   3   7       50.74       50.88      2.88 o 
  -1   3   7       17.42       22.90      1.51 o 
   0   3   7       15.25       12.35      1.23 o 
   1   3   7        4.08        5.62      1.41 o 
   2   3   7        7.61        8.72      1.14 o 
   3   3   7        2.00        2.84      0.96 o 
   4   3   7       51.20       49.79      2.53 o 
   5   3   7       69.34       66.38      3.57 o 
   6   3   7        0.21       -1.59      1.39 o 
   7   3   7       10.37        7.30      1.89 o 
   8   3   7        5.68        5.22      1.96 o 
   9   3   7        3.44        2.44      1.85 o 
  10   3   7       14.98       17.80      4.08 o 
 -10   4   7       12.41       12.25      3.71 o 
  -9   4   7        2.75        1.71      1.79 o 
  -8   4   7      124.87      133.64      5.38 o 
  -7   4   7        0.43        0.09      1.47 o 
  -6   4   7       14.68       13.69      1.96 o 
  -5   4   7       13.10       12.84      1.89 o 
  -4   4   7        5.58        6.16      1.58 o 
  -3   4   7       65.81       64.52      2.82 o 
  -2   4   7       92.30      100.03      3.52 o 
  -1   4   7       20.00       19.84      1.91 o 
   0   4   7       11.74        9.27      1.18 o 
   1   4   7       23.95       21.70      1.63 o 
   2   4   7       17.25       20.71      1.52 o 
   3   4   7        8.26        5.69      1.79 o 
   4   4   7       32.30       32.81      2.16 o 
   5   4   7        0.28       -1.38      1.28 o 
   6   4   7       97.67       97.11      4.48 o 
   7   4   7       20.04       20.15      3.27 o 
   8   4   7        1.97        2.94      1.85 o 
   9   4   7       11.83       13.67      2.42 o 
  10   4   7       30.74       33.80      3.60 o 
 -10   5   7        3.79        1.44      3.10 o 
  -9   5   7        0.20        2.40      4.02 o 
  -8   5   7       32.76       35.32      3.11 o 
  -7   5   7       35.05       34.54      3.60 o 
  -6   5   7        0.02       -0.10      1.28 o 
  -5   5   7        2.87        1.93      1.42 o 
  -4   5   7        3.31        3.94      1.18 o 
  -3   5   7       11.40       10.03      1.45 o 
  -2   5   7        9.59       10.04      1.49 o 
  -1   5   7       65.13       61.97      2.75 o 
   0   5   7        2.48        3.26      1.04 o 
   1   5   7        0.00       -0.08      0.91 o 
   2   5   7       19.47       22.34      1.64 o 
   3   5   7       25.69       23.88      2.00 o 
   4   5   7       12.08       13.42      1.73 o 
   5   5   7        3.22        2.75      1.37 o 
   6   5   7       30.37       29.30      3.16 o 
   7   5   7        0.52        0.18      1.51 o 
   8   5   7        0.87        2.43      1.75 o 
   9   5   7       30.49       43.82      3.61 o 
  10   5   7       12.87       19.66      2.96 o 
 -10   6   7        6.38        5.70      2.68 o 
  -9   6   7       15.33       20.31      3.27 o 
  -8   6   7       94.50      104.32      4.79 o 
  -7   6   7        1.87        2.74      1.65 o 
  -6   6   7      150.97      135.08      5.32 o 
  -5   6   7       14.24       15.10      2.04 o 
  -4   6   7       21.50       26.34      2.00 o 
  -3   6   7       31.43       33.31      2.22 o 
  -2   6   7        9.07       10.61      1.45 o 
  -1   6   7       32.53       32.58      2.16 o 
   0   6   7       76.79       79.54      3.09 o 
   1   6   7       18.03       20.20      1.67 o 
   2   6   7       10.62       10.87      1.39 o 
   3   6   7       13.02        9.93      1.60 o 
   4   6   7        0.00       -0.09      1.20 o 
   5   6   7        4.94        2.19      1.33 o 
   6   6   7      115.45      118.98      6.76 o 
   7   6   7       10.18       12.94      2.68 o 
   8   6   7       13.50       16.71      3.03 o 
   9   6   7       14.06       13.02      2.91 o 
  -9   7   7        2.48        6.08      3.44 o 
  -8   7   7       23.17       31.90      3.62 o 
  -7   7   7        0.11        2.03      2.11 o 
  -6   7   7        8.97       11.39      2.41 o 
  -5   7   7        0.90        0.84      1.97 o 
  -4   7   7        0.00        1.25      1.42 o 
  -3   7   7        7.75        6.84      1.73 o 
  -2   7   7        0.02       -1.57      1.28 o 
  -1   7   7        0.30        0.34      1.34 o 
   0   7   7        9.03        8.32      2.03 o 
   1   7   7       29.70       29.10      2.57 o 
   2   7   7       48.86       51.28      2.80 o 
   3   7   7        9.26       11.47      1.96 o 
   4   7   7       40.38       46.29      3.18 o 
   5   7   7        6.10        5.24      1.79 o 
   6   7   7        0.29       -1.25      2.73 o 
   7   7   7       10.86        9.54      2.68 o 
   8   7   7        7.40        6.35      2.41 o 
   9   7   7        1.19       -0.42      3.68 o 
  -9   8   7       15.57       19.47      6.69 o 
  -8   8   7        1.29        4.69      3.35 o 
  -7   8   7        2.12        2.07      2.21 o 
  -6   8   7       17.50       22.40      3.18 o 
  -5   8   7        3.32        3.82      1.73 o 
  -4   8   7        0.03        0.53      1.58 o 
  -3   8   7        0.93       -1.74      1.16 o 
  -2   8   7        0.02       -1.89      1.34 o 
  -1   8   7      104.21      109.04      4.71 o 
   0   8   7        5.70        3.94      1.58 o 
   1   8   7      268.16      302.92     12.53 o 
   2   8   7       15.30       16.66      3.23 o 
   3   8   7       51.96       52.20      4.09 o 
   4   8   7        4.41        4.19      1.85 o 
   5   8   7       12.61       12.04      2.19 o 
   6   8   7       36.63       36.23      3.74 o 
   7   8   7        6.10        5.19      2.32 o 
   8   8   7        1.16       -2.03      2.11 o 
  -8   9   7        0.74        3.65      4.87 o 
  -7   9   7       21.07       31.01      4.73 o 
  -6   9   7       17.27       16.73      3.64 o 
  -5   9   7        2.74        3.65      2.11 o 
  -4   9   7        7.91        8.92      2.46 o 
  -3   9   7        8.47        7.36      2.21 o 
  -2   9   7        1.43        3.50      2.21 o 
  -1   9   7        8.32        6.15      2.32 o 
   0   9   7        0.04        3.53      2.21 o 
   1   9   7        8.73        9.61      2.04 o 
   2   9   7       74.87       80.87      4.79 o 
   3   9   7       85.82       88.75      6.45 o 
   4   9   7       22.53       25.43      3.87 o 
   5   9   7        0.15        0.19      2.05 o 
   6   9   7        8.73        7.82      4.87 o 
   7   9   7        4.17        4.35      2.77 o 
   8   9   7        6.35       10.66      3.64 o 
  -7  10   7       10.54        6.29      6.08 o 
  -6  10   7        6.52        8.21      3.44 o 
  -5  10   7       14.60       10.70      2.68 o 
  -4  10   7       10.82       10.19      2.68 o 
  -3  10   7        2.46        2.59      1.97 o 
  -2  10   7       18.24       19.70      5.39 o 
  -1  10   7       36.79       33.22      3.62 o 
   0  10   7        4.47       -1.50      1.85 o 
   1  10   7        2.48       -0.86      2.20 o 
   2  10   7       15.76       16.29      2.91 o 
   3  10   7        0.54       -1.00      1.85 o 
   4  10   7       35.12       39.05      4.85 o 
   5  10   7       16.06       18.25      3.64 o 
   6  10   7        0.05        4.56      2.58 o 
   7  10   7       13.01       24.33      6.08 o 
  -6  11   7        8.44        8.21      3.44 o 
  -5  11   7        4.51        6.44      2.68 o 
  -4  11   7        0.00       -0.20      2.11 o 
  -3  11   7       14.70       13.97      2.91 o 
  -2  11   7       21.66       20.75      3.12 o 
  -1  11   7        3.55        3.79      2.41 o 
   0  11   7        0.89        2.02      2.05 o 
   1  11   7       14.63       12.25      2.35 o 
   2  11   7        7.08        6.82      2.56 o 
   3  11   7        2.33        2.72      2.32 o 
   4  11   7        2.45        1.29      3.14 o 
   5  11   7        0.68        1.86      2.32 o 
   6  11   7        2.96        5.08      2.56 o 
  -4  12   7        5.18        6.79      2.91 o 
  -3  12   7        0.30        2.34      2.32 o 
  -2  12   7       17.34       20.80      3.35 o 
  -1  12   7        2.69        3.77      2.50 o 
   0  12   7       18.28       18.51      3.27 o 
   1  12   7        4.95        3.33      3.20 o 
   2  12   7        1.63        0.86      2.32 o 
   3  12   7        6.92       13.92      3.03 o 
   4  12   7        0.37       -1.22      2.46 o 
  -2  13   7        0.37        0.77      2.41 o 
  -1  13   7        4.35        7.26      2.94 o 
   0  13   7        0.10        2.03      2.46 o 
   1  13   7        0.16       -1.78      2.77 o 
   2  13   7        0.33       -3.04      2.11 o 
 -10   0   8        0.83       -3.04      2.58 o 
  -8   0   8      136.61      129.76      7.74 o 
  -6   0   8        8.29        9.43      3.01 o 
  -4   0   8       70.99       87.11      7.91 o 
  -2   0   8        0.27       -1.55      1.90 o 
   0   0   8      187.90      182.48      6.66 o 
   2   0   8       41.27       45.28      4.36 o 
   4   0   8        1.59       -1.22      1.90 o 
   6   0   8     1346.92     1338.40     65.09 o 
   8   0   8        0.51       -2.16      4.56 o 
  10   0   8      168.89      173.70     10.32 o 
 -10   1   8        1.85        3.40      2.28 o 
  -9   1   8       31.99       35.10      3.35 o 
  -8   1   8       24.47       20.79      3.31 o 
  -7   1   8        0.24        0.43      1.73 o 
  -6   1   8        8.07        7.01      1.89 o 
  -5   1   8        1.41       -0.05      1.58 o 
  -4   1   8     1914.71     1798.88     42.58 o 
  -3   1   8      270.43      260.09      7.98 o 
  -2   1   8       18.41       21.19      1.82 o 
  -1   1   8       16.58       16.82      1.54 o 
   0   1   8        3.53        4.46      1.10 o 
   1   1   8       77.45       81.01      2.88 o 
   2   1   8      171.81      164.94      4.46 o 
   3   1   8        7.89        6.65      1.54 o 
   4   1   8        0.64       -1.90      1.27 o 
   5   1   8      736.75      742.52     19.16 o 
   6   1   8       19.72       19.96      2.65 o 
   7   1   8       69.10       75.44      6.32 o 
   8   1   8       67.33       69.08      4.24 o 
   9   1   8        0.84        3.16      2.04 o 
  10   1   8      125.44      154.39      6.76 o 
 -10   2   8        3.20        2.40      2.32 o 
  -9   2   8        0.47       -0.87      1.84 o 
  -8   2   8       45.68       41.62      3.35 o 
  -7   2   8       11.40       12.72      2.10 o 
  -6   2   8       12.20       13.79      2.19 o 
  -5   2   8       10.40        8.52      1.96 o 
  -4   2   8        1.94        3.95      1.83 o 
  -3   2   8      189.07      181.10      6.23 o 
  -2   2   8       68.44       68.41      2.95 o 
  -1   2   8       47.45       48.59      2.27 o 
   0   2   8       13.00       16.51      1.52 o 
   1   2   8      309.47      304.73      7.11 o 
   2   2   8      272.72      267.69      6.44 o 
   3   2   8        0.04       -1.62      1.08 o 
   4   2   8      175.29      172.98      6.16 o 
   5   2   8      150.15      157.78      5.93 o 
   6   2   8      205.19      215.44      8.36 o 
   7   2   8       22.10       19.86      2.65 o 
   8   2   8        0.15        0.06      1.70 o 
   9   2   8       20.53       29.82      3.18 o 
  10   2   8        2.28        3.44      2.35 o 
 -10   3   8        0.80        1.06      2.32 o 
  -9   3   8       10.59       10.11      3.67 o 
  -8   3   8        7.09        7.48      2.10 o 
  -7   3   8       16.67       18.62      2.50 o 
  -6   3   8        0.01        1.11      1.53 o 
  -5   3   8        7.82        5.72      1.89 o 
  -4   3   8        0.57        1.01      1.93 o 
  -3   3   8        3.83        1.79      1.47 o 
  -2   3   8       24.93       26.25      2.01 o 
  -1   3   8       14.32       13.76      2.09 o 
   0   3   8      365.48      362.18      8.19 o 
   1   3   8      110.45      107.20      3.38 o 
   2   3   8       13.01       14.03      1.45 o 
   3   3   8       27.33       29.72      2.20 o 
   4   3   8       11.56       10.10      1.63 o 
   5   3   8      205.29      216.90      7.30 o 
   6   3   8       86.87       98.61      4.56 o 
   7   3   8       21.11       29.65      3.42 o 
   8   3   8       16.38       15.18      2.63 o 
   9   3   8        7.80       13.03      2.62 o 
  10   3   8        6.09        6.75      2.63 o 
 -10   4   8        0.66       -0.42      2.56 o 
  -9   4   8        4.94        5.97      2.16 o 
  -8   4   8        0.61        2.37      2.02 o 
  -7   4   8       46.54       45.26      3.41 o 
  -6   4   8        4.44        3.10      1.73 o 
  -5   4   8        1.54        2.69      1.77 o 
  -4   4   8      113.30      106.35      4.48 o 
  -3   4   8        4.88        3.53      1.33 o 
  -2   4   8        6.91        6.38      1.79 o 
  -1   4   8       55.93       60.50      2.86 o 
   0   4   8        3.13        2.49      1.16 o 
   1   4   8      212.01      219.03      5.57 o 
   2   4   8       84.82       85.25      3.08 o 
   3   4   8        1.17       -0.20      1.06 o 
   4   4   8        1.07       -0.48      1.26 o 
   5   4   8        0.58       -0.79      1.58 o 
   6   4   8       71.17       74.34      4.67 o 
   7   4   8       15.13       15.90      2.50 o 
   8   4   8        1.03        0.68      1.66 o 
   9   4   8       40.39       36.61      3.57 o 
  -9   5   8       25.54       29.71      3.42 o 
  -8   5   8       82.17       80.53      4.40 o 
  -7   5   8        0.13        1.57      1.70 o 
  -6   5   8       40.44       40.41      3.11 o 
  -5   5   8       97.88      102.67      4.48 o 
  -4   5   8       35.39       31.08      2.65 o 
  -3   5   8      127.35      122.36      4.28 o 
  -2   5   8        9.00        9.48      1.60 o 
  -1   5   8       41.92       45.67      3.35 o 
   0   5   8       42.23       41.12      2.21 o 
   1   5   8        4.98        4.37      1.31 o 
   2   5   8       16.70       13.06      1.54 o 
   3   5   8        0.03       -1.62      1.08 o 
   4   5   8        0.20       -0.79      1.20 o 
   5   5   8        0.08       -2.21      1.47 o 
   6   5   8       33.39       33.40      3.04 o 
   7   5   8       43.09       50.34      4.70 o 
   8   5   8       10.71        8.70      2.28 o 
   9   5   8       28.15       30.53      3.41 o 
  -9   6   8       73.13       87.07      9.59 o 
  -8   6   8        0.68        4.10      2.72 o 
  -7   6   8       11.90       13.01      2.37 o 
  -6   6   8       31.23       32.13      4.48 o 
  -5   6   8       10.73       14.71      2.19 o 
  -4   6   8        5.46        2.80      1.58 o 
  -3   6   8        0.72       -0.38      1.29 o 
  -2   6   8       86.05       83.85      3.47 o 
  -1   6   8        7.44        6.61      1.60 o 
   0   6   8        2.37       -0.04      1.26 o 
   1   6   8       14.64       18.70      1.72 o 
   2   6   8       29.51       28.62      2.00 o 
   3   6   8      107.59      113.64      6.15 o 
   4   6   8       13.37       12.22      2.10 o 
   5   6   8       52.66       54.70      4.32 o 
   6   6   8       25.56       22.27      3.27 o 
   7   6   8       45.65       40.74      4.09 o 
   8   6   8       49.53       56.14      4.79 o 
   9   6   8        0.13       -0.21      2.41 o 
  -9   7   8        4.35        9.68      8.52 o 
  -8   7   8        7.79        7.71      2.81 o 
  -7   7   8       21.29       21.57      3.12 o 
  -6   7   8        2.41        3.85      2.11 o 
  -5   7   8        0.33        1.33      2.27 o 
  -4   7   8        2.26        2.90      1.73 o 
  -3   7   8       63.73       55.56      3.45 o 
  -2   7   8        0.00       -1.70      2.02 o 
  -1   7   8        0.08       -1.25      1.47 o 
   0   7   8        0.01       -2.02      1.47 o 
   1   7   8       29.39       26.46      2.63 o 
   2   7   8       97.95      105.60      4.63 o 
   3   7   8       45.33       55.94      3.70 o 
   4   7   8      152.68      148.40      5.85 o 
   5   7   8       31.18       25.30      2.71 o 
   6   7   8        0.72       -1.46      2.05 o 
   7   7   8        1.09        1.77      2.28 o 
   8   7   8       19.86       18.51      3.50 o 
  -8   8   8        1.10        2.64      2.46 o 
  -7   8   8        0.03        2.59      2.21 o 
  -6   8   8        7.56        8.28      2.56 o 
  -5   8   8        0.44       -0.57      1.85 o 
  -4   8   8        9.35        8.27      2.04 o 
  -3   8   8        0.85        0.21      1.53 o 
  -2   8   8       12.26       10.65      2.10 o 
  -1   8   8       31.44       35.50      2.96 o 
   0   8   8      211.07      224.73      7.52 o 
   1   8   8      158.17      163.85      5.43 o 
   2   8   8       12.77       13.98      2.81 o 
   3   8   8      205.81      210.88      8.43 o 
   4   8   8        0.76        0.09      1.62 o 
   5   8   8       22.12       20.81      2.99 o 
   6   8   8        1.99       -1.06      1.97 o 
   7   8   8        3.09        4.52      2.41 o 
  -7   9   8       66.91       63.23      6.69 o 
  -6   9   8        1.18        5.43      3.20 o 
  -5   9   8        0.37       -0.30      2.58 o 
  -4   9   8        1.64        0.64      1.85 o 
  -3   9   8        0.02       -1.52      1.97 o 
  -2   9   8       14.24       13.58      2.64 o 
  -1   9   8      353.19      367.87     12.88 o 
   0   9   8       68.32       70.19      6.94 o 
   1   9   8       25.95       29.17      3.30 o 
   2   9   8      171.57      172.33      7.60 o 
   3   9   8       13.35       20.08      3.64 o 
   4   9   8        2.91        5.24      3.04 o 
   5   9   8        0.45       -0.21      1.85 o 
   6   9   8        0.01        1.49      3.65 o 
   7   9   8       26.76       33.23      4.73 o 
  -6  10   8       24.87       38.42     10.95 o 
  -5  10   8        4.75        2.43      3.01 o 
  -4  10   8        3.23        2.07      2.21 o 
  -3  10   8        1.58        0.12      2.84 o 
  -2  10   8       42.94       36.80      3.97 o 
  -1  10   8        5.67        6.25      2.41 o 
   0  10   8       88.69       92.55      5.45 o 
   1  10   8        2.06        0.61      2.58 o 
   2  10   8       39.29       41.81      4.09 o 
   3  10   8       27.06       30.17      4.07 o 
   4  10   8       38.24       38.05      3.97 o 
   5  10   8        3.46        5.19      3.65 o 
   6  10   8       13.32       13.99      5.48 o 
  -5  11   8        4.48        4.26      3.01 o 
  -4  11   8        5.87        5.71      2.91 o 
  -3  11   8        0.02       -0.38      2.32 o 
  -2  11   8       28.04       34.61      4.89 o 
  -1  11   8       17.96       20.25      3.38 o 
   0  11   8        1.71        3.71      2.50 o 
   1  11   8        1.03        1.58      3.20 o 
   2  11   8        0.91        4.06      2.46 o 
   3  11   8       23.14       24.95      3.58 o 
   4  11   8        7.28        6.72      2.56 o 
  -3  12   8       15.46       14.78      3.22 o 
  -2  12   8        1.19        4.59      2.91 o 
  -1  12   8        1.02        0.85      2.41 o 
   0  12   8        3.83        4.54      2.80 o 
   1  12   8        0.15       -0.61      4.56 o 
   2  12   8        6.24        5.94      4.26 o 
  -9   0   9       62.77       57.58      7.30 o 
  -7   0   9       13.84       15.09      4.87 o 
  -5   0   9        4.82       11.71      3.35 o 
  -3   0   9      341.96      303.21     13.12 o 
  -1   0   9        2.75        1.55      1.69 o 
   1   0   9        7.56        5.93      1.74 o 
   3   0   9        8.18        6.52      1.91 o 
   5   0   9      452.72      484.07     19.36 o 
   7   0   9      232.08      245.18     12.04 o 
   9   0   9       49.66       61.14      6.45 o 
 -10   1   9        1.29        3.27      2.35 o 
  -9   1   9       12.31       11.45      2.65 o 
  -8   1   9        0.47        2.33      2.01 o 
  -7   1   9       10.14        8.92      2.35 o 
  -6   1   9        0.02       -2.28      1.52 o 
  -5   1   9       13.27       12.17      2.35 o 
  -4   1   9       49.77       43.60      3.95 o 
  -3   1   9      290.73      288.16      8.89 o 
  -2   1   9       28.13       31.00      2.81 o 
  -1   1   9        1.12       -0.33      1.23 o 
   0   1   9       15.42       14.30      1.56 o 
   1   1   9       12.89       12.64      1.55 o 
   2   1   9        9.43       11.08      1.52 o 
   3   1   9        0.42       -1.66      1.10 o 
   4   1   9       10.00       10.75      2.27 o 
   5   1   9      383.76      401.39     13.70 o 
   6   1   9        0.26       -1.94      1.79 o 
   7   1   9       86.03       75.91      7.73 o 
   8   1   9       48.53       44.91      5.01 o 
   9   1   9        0.08        1.07      2.24 o 
  -9   2   9        4.58        6.23      2.27 o 
  -8   2   9        0.59       -0.59      1.85 o 
  -7   2   9        1.75        2.63      1.99 o 
  -6   2   9        5.82        5.41      1.96 o 
  -5   2   9        4.96        5.43      1.96 o 
  -4   2   9      245.13      251.15      8.99 o 
  -3   2   9      582.92      564.85     15.28 o 
  -2   2   9       13.52       13.95      2.35 o 
  -1   2   9        0.04       -0.45      1.33 o 
   0   2   9       39.21       33.72      2.90 o 
   1   2   9      357.50      349.88      8.15 o 
   2   2   9       16.41       18.71      1.87 o 
   3   2   9       25.90       29.54      2.37 o 
   4   2   9        3.04        1.84      1.85 o 
   5   2   9      109.96      116.28      6.85 o 
   6   2   9       99.73      106.71      5.09 o 
   7   2   9       34.69       34.35      4.40 o 
   8   2   9        0.04        0.51      2.10 o 
   9   2   9       12.82       17.45      3.02 o 
  -9   3   9        3.65        2.75      2.11 o 
  -8   3   9       16.75       20.27      3.98 o 
  -7   3   9        0.92        1.19      1.85 o 
  -6   3   9        7.48        7.91      2.13 o 
  -5   3   9        0.66        1.22      1.83 o 
  -4   3   9       24.81       27.17      2.93 o 
  -3   3   9       58.75       52.74      3.41 o 
  -2   3   9      181.92      181.36      5.54 o 
  -1   3   9        5.03        6.72      1.58 o 
   0   3   9      101.23      102.47      3.47 o 
   1   3   9       40.39       35.73      2.19 o 
   2   3   9       42.43       46.08      2.47 o 
   3   3   9        0.88       -1.56      1.18 o 
   4   3   9       27.89       26.42      2.88 o 
   5   3   9        0.23       -0.19      1.65 o 
   6   3   9       25.80       32.37      3.26 o 
   7   3   9       43.43       44.13      3.76 o 
   8   3   9        4.12        2.95      2.06 o 
   9   3   9        0.70        0.26      2.06 o 
  -9   4   9        9.93        7.88      3.51 o 
  -8   4   9        0.19        0.28      1.84 o 
  -7   4   9        5.88        8.45      2.16 o 
  -6   4   9       15.01       19.43      2.57 o 
  -5   4   9        8.94        6.11      2.11 o 
  -4   4   9      111.53      106.95      4.71 o 
  -3   4   9        0.03       -2.25      1.58 o 
  -2   4   9       11.45        8.69      2.04 o 
  -1   4   9        6.62        4.93      1.48 o 
   0   4   9       35.57       30.73      2.35 o 
   1   4   9      160.11      165.00      4.79 o 
   2   4   9      205.90      213.79      5.75 o 
   3   4   9        0.05       -1.87      1.25 o 
   4   4   9       17.93       20.89      2.25 o 
   5   4   9        0.69       -0.47      1.63 o 
   6   4   9       55.22       57.78      4.02 o 
   7   4   9       19.57       19.30      2.83 o 
   8   4   9        2.68        3.74      2.20 o 
  -9   5   9       30.63       37.15      4.92 o 
  -8   5   9        0.03        1.99      1.93 o 
  -7   5   9        0.59        1.47      1.79 o 
  -6   5   9        0.00        2.40      1.70 o 
  -5   5   9       21.97       23.87      2.81 o 
  -4   5   9       19.99       22.47      2.63 o 
  -3   5   9       10.38        6.76      1.96 o 
  -2   5   9        7.91        8.62      1.68 o 
  -1   5   9       11.13        9.28      1.96 o 
   0   5   9        7.84        6.05      1.60 o 
   1   5   9        2.92        1.79      1.33 o 
   2   5   9       63.10       68.79      3.37 o 
   3   5   9       13.90       13.68      1.96 o 
   4   5   9        0.65        0.02      1.35 o 
   5   5   9        4.46        6.67      2.05 o 
   6   5   9       74.93       63.85      4.08 o 
   7   5   9       12.15       12.50      2.65 o 
   8   5   9        0.02        0.60      2.10 o 
  -8   6   9       31.37       30.03      3.71 o 
  -7   6   9       12.83       14.18      2.86 o 
  -6   6   9        2.50        3.87      2.32 o 
  -5   6   9        0.18        1.60      1.67 o 
  -4   6   9       15.30       12.87      2.16 o 
  -3   6   9       37.38       29.59      3.27 o 
  -2   6   9        7.30        3.86      1.54 o 
  -1   6   9        0.97       -0.79      2.32 o 
   0   6   9       47.83       55.15      7.69 o 
   1   6   9        0.46       -1.89      1.26 o 
   2   6   9       13.04       13.41      2.27 o 
   3   6   9        3.82        3.23      2.11 o 
   4   6   9        3.10       -0.42      1.58 o 
   5   6   9       84.51       87.11      5.50 o 
   6   6   9       28.43       36.53      4.58 o 
   7   6   9       23.13       21.87      3.48 o 
   8   6   9       14.22       15.89      3.35 o 
  -8   7   9        0.02        2.43      2.46 o 
  -7   7   9       14.85       13.66      3.03 o 
  -6   7   9        3.89        1.43      2.21 o 
  -5   7   9       10.45       10.31      2.68 o 
  -4   7   9       12.81       12.03      3.55 o 
  -3   7   9       43.18       42.16      3.83 o 
  -2   7   9        4.40        3.46      1.79 o 
  -1   7   9        5.09        2.21      1.91 o 
   0   7   9       49.42       49.96      3.41 o 
   1   7   9       48.28       46.57      3.97 o 
   2   7   9      116.35      123.80      5.38 o 
   3   7   9       22.06       27.57      2.83 o 
   4   7   9        7.10        4.31      2.11 o 
   5   7   9        4.20        2.64      2.25 o 
   6   7   9        2.23        0.97      2.14 o 
   7   7   9        9.20        3.62      2.77 o 
  -7   8   9        3.16        7.36      3.02 o 
  -6   8   9        0.03        3.63      5.02 o 
  -5   8   9       10.76       10.95      2.81 o 
  -4   8   9        1.79        1.98      2.21 o 
  -3   8   9       28.10       22.49      2.69 o 
  -2   8   9       13.11       10.58      2.27 o 
  -1   8   9      159.79      167.76      6.46 o 
   0   8   9      247.62      268.88      8.74 o 
   1   8   9        2.64        4.50      2.10 o 
   2   8   9       52.51       51.30      4.32 o 
   3   8   9       76.77       79.34      4.40 o 
   4   8   9        0.67        2.48      1.79 o 
   5   8   9        5.73       -0.67      2.45 o 
   6   8   9        9.42       10.01      3.52 o 
  -6   9   9       15.77       19.29      4.24 o 
  -5   9   9        0.36       -1.22      2.77 o 
  -4   9   9        8.02       10.95      3.44 o 
  -3   9   9        0.89        0.24      2.21 o 
  -2   9   9       16.31       19.20      3.16 o 
  -1   9   9       12.46       14.45      2.91 o 
   0   9   9        2.89        1.86      2.32 o 
   1   9   9        0.04        6.08      3.01 o 
   2   9   9       69.58       81.29      6.66 o 
   3   9   9       11.31       16.67      3.64 o 
   4   9   9        6.12        2.43      3.65 o 
   5   9   9        4.00        0.14      2.77 o 
  -5  10   9       23.35       27.35      4.73 o 
  -4  10   9        1.13        4.22      3.20 o 
  -3  10   9        3.12        5.05      2.56 o 
  -2  10   9        0.07       -0.82      2.21 o 
  -1  10   9        2.03        1.16      2.88 o 
   0  10   9       22.37       23.06      3.35 o 
   1  10   9       16.25       13.35      4.07 o 
   2  10   9       35.81       40.84      5.16 o 
   3  10   9       92.98      107.92      6.20 o 
   4  10   9       11.42       14.12      4.62 o 
  -3  11   9        0.40       -3.33      2.32 o 
  -2  11   9        1.83        1.48      2.64 o 
  -1  11   9        0.15       -1.44      2.32 o 
   0  11   9       12.02       11.08      3.00 o 
   1  11   9        1.66        1.50      3.20 o 
   2  11   9        2.94        5.02      3.65 o 
  -8   0  10        0.04       -3.55      3.04 o 
  -6   0  10      150.38      151.48     12.17 o 
  -4   0  10        0.01       -0.30      5.48 o 
  -2   0  10       15.24       15.64      3.95 o 
   0   0  10        0.09       -0.51      1.69 o 
   2   0  10       39.54       38.25      4.86 o 
   4   0  10       85.08       87.16      6.45 o 
   6   0  10       22.74       15.53      4.07 o 
   8   0  10      126.09      142.04      9.24 o 
  -9   1  10        2.86        3.50      2.46 o 
  -8   1  10        8.06        6.29      2.35 o 
  -7   1  10        8.20       11.22      2.57 o 
  -6   1  10       32.60       29.16      3.34 o 
  -5   1  10       49.61       49.78      3.87 o 
  -4   1  10       86.78       88.74      4.55 o 
  -3   1  10        0.72       -2.70      1.84 o 
  -2   1  10       28.54       29.57      2.88 o 
  -1   1  10        0.50       -2.09      1.73 o 
   0   1  10       22.11       20.60      2.20 o 
   1   1  10       36.28       39.79      2.40 o 
   2   1  10       38.74       34.65      2.67 o 
   3   1  10       55.87       56.69      3.72 o 
   4   1  10      139.41      147.84      6.00 o 
   5   1  10        6.98        6.67      2.32 o 
   6   1  10      135.71      127.05      6.66 o 
   7   1  10       52.87       57.74      4.58 o 
   8   1  10        1.66        3.14      2.32 o 
  -8   2  10        0.02        3.06      2.27 o 
  -7   2  10        5.94        4.32      2.27 o 
  -6   2  10        0.31       -2.36      1.84 o 
  -5   2  10        0.77        0.52      1.89 o 
  -4   2  10        1.05        1.50      1.96 o 
  -3   2  10        3.09        4.28      1.96 o 
  -2   2  10       49.01       51.74      4.48 o 
  -1   2  10      111.62      104.74      4.85 o 
   0   2  10        4.10        2.54      1.47 o 
   1   2  10        0.17       -0.63      1.36 o 
   2   2  10        9.15        7.74      1.61 o 
   3   2  10       53.47       50.04      3.07 o 
   4   2  10        9.45        9.55      2.20 o 
   5   2  10        2.64        1.60      1.89 o 
   6   2  10        1.40       -0.26      2.06 o 
   7   2  10        0.04       -0.09      2.10 o 
   8   2  10        0.16        0.36      2.25 o 
  -8   3  10        0.20       -1.03      1.96 o 
  -7   3  10        0.00       -2.23      1.89 o 
  -6   3  10       11.50       10.57      2.40 o 
  -5   3  10        5.44        6.89      2.16 o 
  -4   3  10       16.60       19.27      2.65 o 
  -3   3  10       63.23       58.10      3.85 o 
  -2   3  10        9.14        7.58      2.10 o 
  -1   3  10        1.37        0.04      1.42 o 
   0   3  10       99.87       92.72      3.93 o 
   1   3  10        7.93        7.77      1.63 o 
   2   3  10        2.47        1.56      1.43 o 
   3   3  10        1.05       -1.28      1.30 o 
   4   3  10        8.65        4.95      2.35 o 
   5   3  10       24.03       25.01      3.02 o 
   6   3  10       26.71       22.55      2.98 o 
   7   3  10        1.08       -0.28      2.01 o 
   8   3  10        0.59       -3.14      2.20 o 
  -8   4  10        5.25        9.75      2.57 o 
  -7   4  10        0.67       -0.26      1.96 o 
  -6   4  10        0.01       -0.93      1.73 o 
  -5   4  10        0.20        2.46      2.04 o 
  -4   4  10        0.16        0.53      1.79 o 
  -3   4  10        0.00       -1.83      1.73 o 
  -2   4  10        0.16       -2.25      1.53 o 
  -1   4  10        1.41        0.50      1.69 o 
   0   4  10        2.29       -0.42      1.48 o 
   1   4  10        1.53       -1.27      1.32 o 
   2   4  10        0.34       -1.20      1.32 o 
   3   4  10        3.18        2.51      1.57 o 
   4   4  10        0.60        0.59      1.82 o 
   5   4  10        9.78        7.45      2.35 o 
   6   4  10        0.81       -1.33      1.96 o 
   7   4  10        0.32       -1.90      1.89 o 
  -7   5  10       21.13       19.84      2.81 o 
  -6   5  10       18.71       17.69      2.65 o 
  -5   5  10        6.96        9.79      2.27 o 
  -4   5  10        5.54        4.84      2.10 o 
  -3   5  10        5.23        5.51      2.10 o 
  -2   5  10        2.26        4.30      1.89 o 
  -1   5  10        1.52       -0.70      1.79 o 
   0   5  10        5.99        3.77      1.68 o 
   1   5  10        4.23        2.76      1.63 o 
   2   5  10       13.09        8.24      1.93 o 
   3   5  10        0.76        0.08      1.52 o 
   4   5  10        0.10       -2.01      1.89 o 
   5   5  10       14.07       14.31      2.74 o 
   6   5  10        1.35        0.71      2.10 o 
   7   5  10        6.39        5.08      2.52 o 
  -7   6  10        7.46        6.93      2.91 o 
  -6   6  10        0.06        0.00      2.21 o 
  -5   6  10        4.83        3.65      2.46 o 
  -4   6  10        1.00       -0.67      2.42 o 
  -3   6  10        0.00       -1.63      1.97 o 
  -2   6  10        0.73        0.20      1.73 o 
  -1   6  10        2.04       -0.86      1.65 o 
   0   6  10        2.98        1.37      2.21 o 
   1   6  10        0.06       -0.93      1.79 o 
   2   6  10        2.54        1.35      1.73 o 
   3   6  10        7.69       10.82      3.56 o 
   4   6  10        5.62        5.82      2.64 o 
   5   6  10       25.61       27.89      5.57 o 
   6   6  10        0.00        1.33      2.46 o 
  -6   7  10        0.06        2.21      2.32 o 
  -5   7  10        2.14        2.55      2.61 o 
  -4   7  10        7.48        8.63      2.68 o 
  -3   7  10        1.21       -1.42      2.11 o 
  -2   7  10       18.94       16.05      2.65 o 
  -1   7  10        9.99       11.63      2.45 o 
   0   7  10       34.20       33.92      3.24 o 
   1   7  10        0.81        3.04      3.01 o 
   2   7  10        2.72        4.57      2.47 o 
   3   7  10       17.13       16.69      2.57 o 
   4   7  10        2.32        2.98      2.01 o 
   5   7  10       18.36       22.43      3.58 o 
   6   7  10        2.03       -1.60      2.28 o 
  -5   8  10        3.08        2.03      2.46 o 
  -4   8  10        5.30        4.11      3.41 o 
  -3   8  10        3.35        3.84      2.68 o 
  -2   8  10        0.05       -1.10      2.04 o 
  -1   8  10       13.67       16.72      2.71 o 
   0   8  10       69.07       70.70      5.80 o 
   1   8  10       12.34       10.80      3.03 o 
   2   8  10       59.49       66.30      6.23 o 
   3   8  10       17.91       21.41      2.86 o 
   4   8  10        0.46       -0.69      1.73 o 
   5   8  10        0.02        0.28      2.28 o 
  -4   9  10        1.14        1.87      3.20 o 
  -3   9  10        7.81       13.51      4.07 o 
  -2   9  10       68.25       63.24      5.03 o 
  -1   9  10        5.65        4.97      2.56 o 
   0   9  10       21.79       24.11      3.51 o 
   1   9  10       57.94       64.76      6.23 o 
   2   9  10        0.15        1.50      4.26 o 
   3   9  10        4.26        6.08      4.87 o 
   4   9  10        3.46        4.10      3.20 o 
  -2  10  10        0.01       -0.84      2.41 o 
  -1  10  10        0.00        0.71      2.56 o 
   0  10  10        1.69        1.83      3.44 o 
   1  10  10        3.67       -0.35      2.92 o 
  -7   0  11        7.12        9.43      3.87 o 
  -5   0  11      360.07      314.52     20.68 o 
  -3   0  11        1.18        6.37      3.20 o 
  -1   0  11        4.03        1.30      2.92 o 
   1   0  11       23.08       16.83      2.64 o 
   3   0  11        0.02        0.00      2.92 o 
   5   0  11      346.68      360.41     16.13 o 
   7   0  11       20.90       28.41      5.11 o 
  -7   1  11        1.27        2.57      2.42 o 
  -6   1  11       20.51       24.41      3.26 o 
  -5   1  11       65.39       61.58      9.13 o 
  -4   1  11        3.06        5.92      2.32 o 
  -3   1  11        1.09        0.20      2.01 o 
  -2   1  11        0.05       -2.77      1.85 o 
  -1   1  11        1.52        0.91      2.01 o 
   0   1  11       18.09       17.14      2.63 o 
   1   1  11       46.47       46.74      3.21 o 
   2   1  11        0.01       -1.73      1.52 o 
   3   1  11       86.01       90.70      4.71 o 
   4   1  11      118.50      116.88      6.43 o 
   5   1  11      193.18      195.65      7.60 o 
   6   1  11       11.36        8.38      2.69 o 
   7   1  11        3.04        2.03      2.50 o 
  -7   2  11        0.19        0.96      2.21 o 
  -6   2  11        2.27        1.61      2.19 o 
  -5   2  11      192.30      183.01      7.30 o 
  -4   2  11       64.45       56.15      4.48 o 
  -3   2  11       15.93       17.65      2.81 o 
  -2   2  11        8.67        6.92      2.27 o 
  -1   2  11       31.01       30.32      3.16 o 
   0   2  11        0.98       -2.32      1.73 o 
   1   2  11        0.05       -1.67      1.52 o 
   2   2  11       11.81       10.99      2.09 o 
   3   2  11        4.98        3.02      2.19 o 
   4   2  11       98.11      106.06      5.32 o 
   5   2  11        3.08        5.89      2.50 o 
   6   2  11       11.54       13.53      2.83 o 
   7   2  11       11.97       13.70      2.94 o 
  -7   3  11        2.17        5.17      2.47 o 
  -6   3  11        2.00        3.72      2.24 o 
  -5   3  11       16.87       14.43      2.81 o 
  -4   3  11       39.75       37.70      4.74 o 
  -3   3  11        5.13        5.16      2.16 o 
  -2   3  11       11.79        8.00      2.32 o 
  -1   3  11       74.36       75.44      4.52 o 
   0   3  11       97.39       92.48      4.17 o 
   1   3  11       25.04       23.78      2.45 o 
   2   3  11        0.58       -0.78      1.58 o 
   3   3  11        6.41        6.35      2.37 o 
   4   3  11       26.18       29.06      3.21 o 
   5   3  11       64.97       70.91      4.68 o 
   6   3  11        5.27        6.00      2.57 o 
  -7   4  11        2.01        1.30      2.26 o 
  -6   4  11       15.26       16.43      2.81 o 
  -5   4  11        5.86        7.72      2.50 o 
  -4   4  11        5.20        6.46      2.35 o 
  -3   4  11        1.55        0.14      2.16 o 
  -2   4  11        2.42        1.61      2.10 o 
  -1   4  11       49.33       44.12      3.55 o 
   0   4  11       28.01       27.04      2.69 o 
   1   4  11        5.05        2.61      1.85 o 
   2   4  11        1.77        0.50      1.89 o 
   3   4  11        0.82        0.28      1.73 o 
   4   4  11        6.95        4.64      2.35 o 
   5   4  11       25.41       28.22      4.83 o 
   6   4  11       22.24       27.93      3.63 o 
  -6   5  11        7.01        7.26      2.40 o 
  -5   5  11        0.84        4.16      2.27 o 
  -4   5  11        0.26       -2.14      1.89 o 
  -3   5  11       15.80       14.12      2.65 o 
  -2   5  11        4.96        3.59      2.05 o 
  -1   5  11        0.43       -2.63      1.75 o 
   0   5  11       13.90       11.00      2.17 o 
   1   5  11        6.02        4.83      2.24 o 
   2   5  11        0.86       -2.39      1.93 o 
   3   5  11       11.39       13.53      2.26 o 
   4   5  11       34.94       31.65      3.45 o 
   5   5  11        1.37        1.88      2.16 o 
  -5   6  11        0.39        1.62      2.46 o 
  -4   6  11       23.01       21.51      3.82 o 
  -3   6  11        0.08       -1.51      2.41 o 
  -2   6  11        0.26       -2.83      2.14 o 
  -1   6  11        0.04       -2.25      1.89 o 
   0   6  11        0.54        0.82      2.41 o 
   1   6  11       10.60       10.16      2.91 o 
   2   6  11        1.29       -1.32      2.15 o 
   3   6  11       42.96       47.41      3.68 o 
   4   6  11       16.62       18.75      3.48 o 
   5   6  11       16.36       13.74      6.11 o 
  -4   7  11        1.58        0.44      2.83 o 
  -3   7  11        2.10        0.43      2.91 o 
  -2   7  11       14.37       16.00      3.54 o 
  -1   7  11       25.99       26.56      3.42 o 
   0   7  11       44.57       32.90      3.45 o 
   1   7  11        0.96        1.22      8.52 o 
   2   7  11       74.43       82.11      5.83 o 
   3   7  11       19.28       17.68      3.43 o 
   4   7  11       10.15       11.42      3.12 o 
  -3   8  11       11.48        9.43      3.12 o 
  -2   8  11       67.02       69.00      5.38 o 
  -1   8  11       37.96       38.67      3.63 o 
   0   8  11        0.39       -0.34      2.41 o 
   1   8  11       37.95       34.61      4.19 o 
   2   8  11        3.20        2.40      4.56 o 
  -6   0  12        0.04        5.01      3.64 o 
  -4   0  12       24.45       31.89      6.69 o 
  -2   0  12        0.25        0.53      3.35 o 
   0   0  12        2.45        4.45      3.95 o 
   2   0  12        0.01       -3.18      2.58 o 
   4   0  12      369.74      389.29     17.42 o 
  -6   1  12        1.92        1.52      2.43 o 
  -5   1  12        7.09       10.92      2.88 o 
  -4   1  12       52.85       41.29      4.19 o 
  -3   1  12        0.41       -2.13      2.11 o 
  -2   1  12        0.09       -1.75      2.04 o 
  -1   1  12        4.62        1.73      2.37 o 
   0   1  12       42.10       32.96      3.78 o 
   1   1  12        9.52        4.21      2.90 o 
   2   1  12        8.92        4.82      2.94 o 
   3   1  12        0.14       -0.90      2.37 o 
   4   1  12       36.31       39.67      3.83 o 
   5   1  12        5.89        7.25      3.25 o 
  -5   2  12       19.46       13.62      2.88 o 
  -4   2  12        0.00        2.15      2.23 o 
  -3   2  12        6.08        4.88      2.33 o 
  -2   2  12        2.40        1.12      2.99 o 
  -1   2  12       32.90       28.74      3.33 o 
   0   2  12       25.96       21.63      2.98 o 
   1   2  12        8.27        8.22      2.52 o 
   2   2  12       15.24       17.22      3.48 o 
   3   2  12        2.92       -0.19      2.16 o 
   4   2  12       63.58       61.55      5.62 o 
   5   2  12        1.54       -0.12      2.42 o 
  -5   3  12       69.41       76.74      4.94 o 
  -4   3  12       50.68       43.21      3.95 o 
  -3   3  12        8.03        8.84      2.57 o 
  -2   3  12        0.28       -2.60      1.96 o 
  -1   3  12        3.35       -0.30      3.34 o 
   0   3  12       18.62       14.22      2.83 o 
   1   3  12       16.52       12.29      2.63 o 
   2   3  12        0.08       -2.83      1.89 o 
   3   3  12        0.11       -3.01      2.01 o 
   4   3  12        4.97        2.41      2.36 o 
  -5   4  12        1.50       -0.82      2.19 o 
  -4   4  12        8.86       10.53      2.71 o 
  -3   4  12       16.63       12.50      2.71 o 
  -2   4  12        0.40       -3.29      2.55 o 
  -1   4  12       10.29        7.41      2.57 o 
   0   4  12       12.32        3.76      2.84 o 
   1   4  12        0.48       -0.93      1.94 o 
   2   4  12        0.28       -2.90      1.93 o 
   3   4  12        0.17       -1.91      2.58 o 
   4   4  12        0.26       -2.59      2.24 o 
  -4   5  12        0.06       -1.50      2.10 o 
  -3   5  12        1.04       -2.20      2.81 o 
  -2   5  12        4.48        1.88      2.32 o 
  -1   5  12        1.62        1.10      2.32 o 
   0   5  12        7.92        5.74      2.42 o 
   1   5  12       12.94        7.53      3.75 o 
   2   5  12        1.31        0.42      2.77 o 
   3   5  12        0.00       -4.56      3.04 o 
  -3   6  12        1.38       -1.51      2.64 o 
  -2   6  12        2.56       -0.43      2.70 o 
  -1   6  12        1.77        3.11      3.28 o 
   0   6  12       15.94       11.44      7.60 o 
   1   6  12       25.78       24.55      3.68 o 
   2   6  12        0.14       -1.41      2.47 o 
  -3   0  13        6.49        3.95      3.87 o 
  -1   0  13        4.89        5.07      4.56 o 
   1   0  13       14.94        5.48      6.69 o 
  -3   1  13        3.24        4.83      2.54 o 
  -2   1  13        3.85        0.99      2.35 o 
  -1   1  13        0.01       -1.51      2.90 o 
   0   1  13        0.68       -3.31      2.20 o 
   1   1  13        0.58       -3.96      4.95 o 
   2   1  13       41.73       32.72      5.98 o 
  -2   2  13        8.07        4.64      2.71 o 
  -1   2  13       10.75        6.39      3.60 o 
   0   2  13        2.09       -0.63      2.29 o 
   1   2  13        1.40       -6.78      4.52 o 
   2   2  13        0.01       -5.46      3.64 o 
  -2   3  13       20.46       14.35      3.11 o 
  -1   3  13        1.45        0.80      2.38 o 
   0   3  13        0.14       -3.16      2.11 o 
   1   3  13        0.05       -1.35      2.63 o 
                                                 
